# Supplementary material for: Plasma Metabolome Signature Indicative of BRCA1 Germline Status Independent of Cancer Incidence
Source: Front Oncol. 2021 Apr 7;11:627217. doi: 10.3389/fonc.2021.627217 (PMC8058469; doi:10.3389/fonc.2021.627217)
Supplement: Supplementary file 4 [file DataSheet_1.csv]

Label;Rep;Age;Genotype;Agegroup;RI2143;RI2184;RI995.9;RI985.2;RI1000;RI1001.2;RI993.5;RI995.6;RI996.6;RI1010.4;RI1023;RI1020.1;RI1014.2;RI1020.9;RI1040.8;RI1030.2;RI1032.2;RI1036.3;RI1112.6;RI1120.3;RI1103.3;RI1140;RI1154;RI1156.8;RI1185;RI1169;RI1173;RI1187.9;RI1226.9;RI1236.6;RI1231.6;RI1234.2;RI1271.3;RI1249.1;RI1281.2;RI1254.1;RI1258.9;RI1262.1;RI1287.2;RI1313.9;RI1301.5;RI1290.8;RI1313.6;RI1…	5-Anhydro-D-glucitol_4TMS;2-Hydroxybutyric_acid_2TMS;3-Hydroxybutyric_acid_2TMS;Adenine_1TMS;Arginine_[-NH3]_(3TMS)_1822.3;Aspartic_acid_3TMS;Carbonic_acid_1MeOX_2TMS;Cholesterol_1TMS;Citric_acid_4TMS;Dehydroascorbic_acid_dimer_2MeOX_MP;RI1247.9;RI1535.3;RI1523.5;RI1965.5;RI2211.9;RI1572;Galactose_1MEOX_5TMS_MP;Glucose_[-H2O]_3TMS_BP1;Glucose_[-H2O]_3TMS_BP2;Glucose_1MEOX_5TMS_MP;Glucose_4TMS_MP;…
183315811;1;39;WT;G2;0.200253709056495;0.729749503066088;0.686546554765629;0.196059972082435;1.02045178579514;2.14818734901308;1.02863670666718;0.998582145836023;0.940259019179294;2.65876336329564;0.024318974738096;0.911599380267566;0.736880957536939;0.865961267401672;0.469259817771388;1.24893677906973;0.80644015291893;0.881238834310487;1.05210787697123;0.557833394277991;1.2154055932083;0.4461371…
183315811;2;39;WT;G2;0.726036467694523;1.25165059148891;1.10548476261966;0.958977449486444;1.70883749041882;0.759230877300535;1.05797851608473;0.8657693294944;1.06857442992636;1.08769127279757;1.67012485838561;0.78908616303019;0.996524064972876;1.05894260465556;0.974421403823715;1.28124217200322;0.953717918933391;0.984566832347674;0.860604168058971;0.596098337125439;1.09362058011967;0.87020293337…
183316986;1;31;BRCA1;G1;0.165712361064331;0.859924748607086;0.972599659680507;0.585070803387177;0.033607030037291;1.13614613494817;1.23198535530038;0.645388601036269;1.2600166662913;1.09151642951238;0.827184834405306;0.75490623194148;0.245670536224034;0.968363160605504;0.627490615409875;0.982539111670563;1.14046557853632;0.84288537098325;0.844076936106034;1.04669894426674;1.10818000049904;0.55569…
183316986;2;31;BRCA1;G1;1.27062058130401;0.429562917196479;0.978560291047486;2.52367624810893;0.472710109816125;0.974226610141147;6.34356704269599;0.696735455512821;0.866827999711045;0.993488515347002;0.91123884306858;1.64294100942081;2.757795579678;0.79075487758289;0.631254261518086;0.770983589421971;0.938378604786528;0.953859307514293;0.885320464739425;0.606111371081324;1.01650923539841;0.68933…
183317224;1;57;WT;G3;2.32940383967666;1.84914219277481;1.50016855440985;0.655878009288091;0.113273865867024;1.33900179165785;0.948124028713091;0.991328407058744;1.48435846039504;1.00779836361066;1.01598845319713;1.01376862189798;0.391503564579643;1.08462736136683;1.03379085532181;1.0236386224032;1.38500723923005;0.896813433205707;0.945751880559994;0.845187686184546;1.06011169569113;1.067334254143…
183317224;2;57;WT;G3;2.29452054794521;3.43457018420068;1.54492268544469;1.00196144741292;0.973956317091056;0.973951003163112;1.00966762843332;0.609182822597457;0.890905629244145;1.13333680678797;2.55701803939291;0.929671956572778;0.016534253258067;0.866373787296357;0.728643538771517;0.961952545207484;1.34119874051056;0.962394779759221;1.0791834020317;0.521944529908776;1.07732049010815;0.931912851…
183317616;1;34;WT;G1;0.250047529232477;1.60070638176768;0.738204327361465;0.932808170741876;0.767091746595857;0.543994173834015;1.01195212324615;0.935230871436095;1.1067086783264;1.81981829551714;0.064720023569666;1.07070907164011;0.969091529135388;1.07621512955249;0.587507782346524;1.19343303741028;0.688705159652626;0.8594415331542;0.889880536649818;0.644280707249029;1.20628267934443;0.559986675…
183317616;2;34;WT;G1;1.51835780228186;1.70913154619307;0.840413466369135;0.189160950999282;3.39806367031847;8.85656330923647;1.14379296075985;6.41319596427033;1.0825202436802;2.02098040382396;30.9234320981853;0.267440095779303;6.74532513060338;0.244980673440287;2.55264442360239;10.9546996714453;8.36847978278543;1.89335223327511;7.74106639806721;1.65788555373839;5.33874926066493;2.41026325595309;1…
198799274;1;55;WT;G3;0.48125867653864;0.09405689142435;0.978762766574564;1.81471225118681;1.284810593861;1.24595391074246;0.422363486537847;3.50033057572354;1.99761442441054;0.588112465867675;0.535065306706457;1.07059056782346;0.658423205652659;1.02684753337895;0.465239938787229;0.899281618118958;0.458515703761148;0.953008389440778;0.768426362878534;0.454465582631436;1.15581372513499;0.5638105657…
198799274;2;55;WT;G3;0.688090737240076;0.135327584356103;0.908898709468523;0.385367288329124;1.05018408829423;0.396411907113781;0.537175865950262;0.415354019317149;0.375052794593834;1.1165080667803;1.06208548907948;1.01715273700007;3.16053258777156;1.0413888043388;0.675565587563442;1.29531390134529;0.810857182086378;1.10641644327318;0.771767863775911;0.409070546672424;1.29619676092666;0.605828512…
198801356;1;52;WT;G3;0.755205923183711;0.034408290761382;0.820920934892666;0.852937874251497;3.60998042906307;0.175618559449206;0.540000618008776;0.916163918308978;16.0315117891817;0.903554005215243;2.06312826135734;0.977996500537042;0.572387498657502;0.954936066839499;0.551290229881574;1.05763948834654;0.787517529609419;0.744095573835086;0.879383924907607;0.501382180035705;1.14966369170082;0.541…
198801356;2;52;WT;G3;1.66666666666667;0.028589990127254;1.0491937978642;0.846387869422446;0.19553699192432;1.04803485221886;2.15557900290161;0.577845545207286;0.077996320054929;2.00935220286487;0.940786108008791;0.831613755793105;2.71878723989367;0.810107130586876;0.563620943571355;1.13560538116592;0.814176711919788;0.866965067264177;0.90855381320326;0.556769364869052;1.01357776266196;0.670425961…
198801578;1;52;WT;G3;0.777338542565309;1.57638584131439;1.14938430635692;0.894173495273345;0.991916944239378;1.19146971447869;1.01445786061332;0.853470456444309;1.03433855460712;0.573709342008089;42.6892235231064;1.00665921370054;1.13309588286614;0.972752925243607;0.887253452002852;0.890497676792982;0.408400501919516;0.993340843747031;0.957862011474679;1.00917051037604;0.948100979608914;0.7914008…
198801578;2;52;WT;G3;1.12469041618114;1.56867609522321;1.02595218437736;1.02575433351176;0.544230545807058;0.959574789402149;0.99386066724141;0.901379347218871;0.926740571656677;0.860483817861952;0.807785876459186;0.583304357248874;1.04733668559928;0.768353818507393;1.09097923288842;0.884634553471159;1.10264159048085;1.00203935554136;0.958493241058106;1.34638170740382;0.885021388657682;0.90039275…
198801693;1;43;WT;G2;0.862243179521724;1.66595317096914;0.692433080324879;1.0057294354193;0.075585230927195;0.779871890088077;1.6898912158662;0.838917569254648;1.4154861376996;0.954042460738396;0.576532908760169;0.796517580635053;0.811494488442564;1.06610347093543;0.88597499459278;0.968338049554835;0.908037700695762;0.995777997414305;1.00097284094256;0.566451408002007;1.0589142033582;0.6947082182…
198801693;2;43;WT;G2;0;0.525354639615741;0.591115211038174;0.857134066294716;0.549357343752874;0.709203659839364;0.934678298800436;0.531561876247505;0.459365583235572;0.545302863022926;0.694036153314623;1.08943888230751;0.39275385044254;1.0443257277881;0.648821896912699;0.830688035262049;1.04149514171896;0.774917183110273;0.711642423992631;0.30389065254714;0.748726883766533;0.496940898785677;0.57…
198802323;1;25;WT;G1;0.575539568345324;0.034653658247526;0.71236375240646;2.25253560086057;0.732272878311446;1.71306340525109;1.65260355563577;0.740622381241385;0.044518019198247;0.807008163110832;0.780248371157462;1.26278482870471;7.32820653666575;1.105972283326;0.728529430213353;1.10089546945651;0.626760369380323;0.922448249739667;0.890695252769479;0.491652866685674;0.91797693288634;0.550672402…
198802323;2;25;WT;G1;0.500048139698317;1.79701680006867;0.80620531561182;1.09731677263263;0.52458669254553;3.16184354316584;1.05909200010845;1.05346951146968;1.25928728250727;1.75154574367437;0.979009762900976;1.26255305768405;0.956197062510877;1.46246018139175;0.664083058898344;1.26333816172392;0.896667238596409;1.03042187500303;1.02793981788103;0.838328777977656;1.27583079008034;0.5800139795653…
198808763;1;58;WT;G3;0.431818181818182;3.7149339115918;1.04872583134927;3.68912001300073;1.80356000275046;1.44094847313557;0.551742273647053;1.05187372742802;1.42788204865053;0.922017814452673;0.723398039566455;0.962492749284284;0.408516741132991;0.830257123791405;1.23701405416498;0.938172498005174;1.24939627669726;1.50973037307046;1.06730453688962;0.783407778377192;1.09880599059146;1.03194086059…
198808763;2;58;WT;G3;0;2.43439612377573;0.824944835130363;0.256756756756757;0.19151450320567;0.091168601093873;0.748017827820784;0.41028022111878;1.24644406088491;0.320704402550015;0.651462391902207;1.41418068712003;4.4781532314107;1.27179382564939;0.488542830045023;1.13480903565273;0.670998158631332;0.947739340257717;0.843357034274375;0.403657174139497;1.26473679528946;0.448785024997093;0.247924…
198809161;1;36;BRCA1;G2;0.576844262295082;1.026021469844;1.19882113386296;0.97396306388132;5.07961973376592;0.257411977036061;7.05140652228031;0.040794473229706;0.506400295967444;0.319053602901738;1.32070587660939;0.97032851332264;0.678890087263457;1.01453056877559;1.13667168701798;1.02874970381486;1.26855112949628;0.910025304255538;1.05543611610733;0.60873959963083;1.16285803272015;1.54948983833…
198809161;2;36;BRCA1;G2;0.998889300259163;0.28636074858752;1.26001220398831;0.736913767019667;0.113664662446187;1.28271426721311;0.163834214861701;0.580241955725114;1.13504385759182;0.97115974671682;0.76889751360589;0.852513595041423;0.129502430849872;0.880765068265068;0.571288748103045;0.984642060936339;0.877800225658586;0.852307476877342;0.880851423212735;0.351989578842764;1.07936802947083;0.69…
198822080;1;36;WT;G2;2.38598854833277;0.245459244273693;1.13031191969336;0.313385042339714;0.098485024885949;1.09047719311675;0.330421035113996;0.910708117443869;0.618679759464877;0.853348631096549;1.24292925723256;0.796309226281754;0.821009793444687;0.81663775700492;0.875217737769261;0.998309656536594;0.590248130887079;0.889670830333117;0.937534216640588;0.688951484752626;0.998405446656053;1.068…
198822080;2;36;WT;G2;0.570450097847358;0.29640012814409;1.12407283705949;0.945936196595649;0.318393598767255;0.919608142064298;1.06881627758834;0.949968730456535;1.32464936218823;0.947222113938947;0.478171016457651;1.15212747667932;0.141682347201896;1.12420678503875;0.855146587067985;0.983606842967144;0.736221606380472;0.945888856574687;0.918732565102005;0.679372332719912;1.01026291273208;1.10522…
198834358;1;43;WT;G2;1.68273092369478;0.487334243799286;1.55927534195869;1.22235464275383;0.441927519983963;1.44485115360183;0.976308090739053;0.154567619703848;0.77381036181895;1.57896885414997;1.14295778900541;1.06653297643196;1.79158636473139;1.48378939226026;1.09469464307606;0.953047788951864;0.763996544022717;1.24617413483446;1.02975151275968;0.867304576080476;1.02821961006558;1.434340965262…
198834358;2;43;WT;G2;1.64456869009585;0.411803538420914;1.42900038221402;0.104486203216252;0.13561881972462;0.459588893400997;0.150380628537139;0.802534337638686;0.791404316636908;1.32062574691992;0.944317055577384;0.977678638385825;7.95127828386718;1.00700227221813;1.05333840061798;1.40049033433859;0.270162143424313;1.08764442316747;0.871619838037846;0.355586689004149;1.38044341607428;1.33554383…
198834434;1;35;WT;G2;3.36238587948874;0.998895497292834;0.722091259268975;1.08259313270582;0.462584205827449;0.828445035302325;1.16220549968352;0.738172920065253;1.09548649648539;1.52566913121175;1.36733788331968;1.05856722826341;0.37859454008096;0.94946317229553;0.892256583957769;1.09499310375025;1.25979944841952;1.04080791606514;0.992082279257355;0.427604509765717;1.09903746456672;0.71461497583…
198834434;2;35;WT;G2;1.21695668271011;0.544594584233651;0.839604123147087;1.05369234445949;0.140265145787489;1.27601083922909;1.16819366364545;0.054898248935163;1.33116943336734;1.25654067136238;0.540021230475545;0.919217112306609;0.273521760734224;0.85969585969586;0.721874012827437;0.979065863533129;0.89701137302993;1.04852026682067;1.51776826673552;0.430625474487736;0.9845725633804;0.7615246706…
198836268;1;27;BRCA1;G1;1.09949097639981;1.81774355876961;1.10039776279807;0.350628799866744;1.09503798855243;0.694604684816919;0.330709853186015;1.00999683147201;2.14834951456311;0.930958129505628;2.40244874598859;0.966614335249773;0.899235944420028;0.953128236675099;0.625440484238613;1.0715483510341;0.770611865063978;0.793641130654639;0.876317390549376;0.516974190161626;1.16034780692341;0.70472…
198836268;2;27;BRCA1;G1;0.958412098298677;1.55131569294422;0.847753921107105;0.792302491790612;0.710321063261283;0.658323599379874;1.69422316011606;1.37752410780516;0.204460679748344;1.95934419344791;0.514680981374068;1.11800251887606;0.585342377853149;1.07264265858763;0.414552235275612;1.19553811659193;0.66001379084221;0.847288833178381;0.906255671012061;0.596260026952723;1.23482732521363;0.4639…
198837172;1;22;WT;G1;2.56741573033708;0.36149156836355;1.13049830928562;4.54962667994027;3.75994924362355;5.02972870590862;1.82901290129013;1.15269273524776;0.054644567018623;1.05184530323987;2.85363605536458;1.33208777307449;8.50755287009063;1.29862202250016;1.3650904946542;1.08555399719495;1.26637996683838;1.10441423484595;1.24012742757425;1.0252003662114;0.891298237593057;1.31783788581445;1.40…
198837172;2;22;WT;G1;0.915701170341151;1.4865310523828;0.937219388741697;1.05406775361957;0.993447269837908;0.76746943235943;1.06653083270096;0.797881069597333;0.897588131153276;0.93627106702957;0.912796373779637;1.03181804304113;0.883899327630737;1.08408731804963;0.801745007780707;1.03018563547493;0.852509743375436;0.980018256623725;0.848739115882165;0.817224963877915;1.0082211124873;0.780100515…
198846197;1;39;WT;G2;1.29623905203503;1.58599574507496;1.14513471151933;0.894613827017645;0.609045570577668;0.860851524451016;0.846485434193145;0.203733200597312;3.13244403773054;1.49238190032928;0.593288914833229;0.998672253745048;0.247747400847131;0.986277324487352;0.620436600784091;1.1159596469901;0.814846389341379;0.790744930835452;0.914907778371278;0.292503348014041;1.1421758428109;0.7617334…
198846197;2;39;WT;G2;1.89901768172888;2.2427721487818;1.16868975732616;0.784443991413736;0.198021602891199;0.974931297144674;0.182172230000824;0.907197707400564;0.208540947501601;1.24838107471193;1.05185932359444;0.832778787123708;0.954948331495323;0.943500549011454;0.706933256291755;1.15498599245213;0.926931769954303;1.04431387692575;0.932504390982331;0.608049692471446;1.11278678365904;0.7015299…
198846861;1;26;WT;G1;0.654413812308549;0.168634663057095;0.602876690190545;0.822719668605114;0.042649234449535;0.606333537099459;1.03159920076963;0.691822508093262;1.28652631578947;1.03207492346258;0.958657068350832;0.95379270613815;0.611643805536444;1.06608142801628;0.63270670671073;0.781475264145354;0.853129139873709;0.886303412120664;0.917777400259742;0.303509416257013;1.10740421501695;0.40180…
198846861;2;26;WT;G1;0.460167714884696;0.222125887812301;0.64987326748074;1.34224236954381;0.12886723354369;1.10478431147891;1.29667393675027;0.960454091816367;1.22929174430106;1.04318987840152;1.8645445006526;1.32620998307426;0.296606035263781;1.26573955599555;1.01313950677873;1.04647476172985;1.15689441106982;0.650650087875067;1.01640927343456;0.558078992743583;0.962433503257793;0.6812944501382…
209398452;1;41;WT;G2;2.35251798561151;2.1936468909049;1.11576512831464;6.83649216268825;1.00256349733495;0.952559292597153;1.95784578457846;0.93120135711116;1.24599412687448;0.937925860316717;0.52427037257793;0.960970016743084;1.15455712451861;0.840097171718725;0.857418665491957;0.937607532020646;0.371353624811113;1.06598369143906;0.983816888345688;0.569998318824646;0.919154540495886;0.6749861127…
209398452;2;41;WT;G2;0.267970187686492;0.47280641487644;0.840897752515424;1.17170562533724;0.269661463927479;1.6218597114946;1.0614136803107;0.339685601548861;1.21181038429742;1.20169321815221;0.590431072304289;1.07200822743645;0.888040177924496;1.01594827913281;0.361564037236;1.2673009957898;0.746799606521984;0.887548241269681;0.917695769378584;0.84676603242019;1.16639290057736;0.469256026274872…
209398555;1;45;WT;G2;0.640906987505784;0.12573416564747;0.933665635947425;1.88086116432081;1.01178217104248;0.766757697924177;2.68287842860266;3.61731684741577;0.713342579750347;1.28047147090272;1.72012141528524;0.972654728768109;0.073734744244227;1.0360247823385;1.27015336351302;1.03469763782788;1.64422489336952;0.963146578488392;0.995420980835422;0.419442225692057;1.0092982131486;1.126792315215…
209398555;2;45;WT;G2;2.30308758664146;0.190198671162364;1.19771237935658;1.6952144098899;0.222186527944312;1.01066406126033;0.973780005275653;1.46579576361988;0.101179202524273;1.64536878871116;1.17041467017329;0.798657426651694;0.877944816206802;0.831102226941937;0.86617359442306;1.16946188340807;0.207475160858094;1.04551794927177;0.973080187200008;0.774919123886975;1.03863206891589;0.8982103830…
209404318;1;65;WT;G3;4.28571428571429;5.64853896298053;2.26211174689971;0.671345149062596;1.2731249965692;0.658403145966337;1.07728772877288;1.40731292257973;2.17825922737435;0.98257454785849;0.648273049534147;0.917361865590563;0.372785622593068;0.979604701758162;1.44819107846107;0.737550181609635;1.01809613776795;1.20112037584843;1.18129984045845;2.38993691068088;0.859884488391064;1.661331369737…
209404318;2;65;WT;G3;0.675846902668199;2.41355233789275;2.07724528434372;0.206416429029989;2.69462202667426;1.04741080780965;0.893719282277406;0.025330997634632;1.09949747498687;0.602052980764431;37.8232070097229;1.08275863792475;3.23098905846496;1.21851124712615;2.34100332293067;0.943813040239311;0.422123499764542;1.04924858965416;0.889050655105108;2.21077618107396;1.05398045316184;1.65984651911…
209405329;1;47;WT;G2;0.58887171561051;5.59538869270838;1.17821114785256;1.09413942724906;1.48736645551669;1.16578513695731;1.02866230967114;0.342160278745645;1.08315148528791;0.791900444386847;0.902312848487288;0.955649106693019;0.933885252214093;0.968449002967668;0.961874963031375;1.05495650526515;0.787927286095494;0.969610513312727;1.03509857407619;0.388712838237504;1.0787898253426;0.9047658886…
209405329;2;47;WT;G2;0.323482428115016;3.28370154974646;1.16427075849627;0.034429001427047;0.255142840659841;1.29159158266878;0.156875433869469;0.476066435101111;2.07220499326504;1.6688353511108;0.961664096083134;0.824297306688075;11.6495445195416;1.04366499183922;0.632839760560627;0.999305721290491;0.619955985764212;0.920697405989167;1.05405589264422;0.384227519085756;0.872773614866507;0.7565662…
209405343;1;29;BRCA1;G1;1.89993169398907;1.96596021911802;1.23868611032613;1.02775254818852;5.36076387232215;0.820560390985155;3.16084207022799;0.970336718332442;0.575610829848118;1.08646060224671;0.886976926623179;0.930625118624877;0.708883889538368;0.934076613305821;1.01950332022407;0.947306152165999;1.05058876670706;0.815649968529808;1.00385914711585;0.929569846222117;0.983213584414231;1.24405…
209405343;2;29;BRCA1;G1;1.22623723487824;1.00875529723113;1.24816742082744;3.83318557919622;0.596330302881161;2.4245117969074;4.87234042553192;0.135136543673129;2.91477086167269;0.999823832139479;1.17315840018077;0.905516291154076;0.333702024112377;1.12056693306693;0.998104839884441;0.865849753071853;0.820428601940025;1.03192594462202;1.11986911412739;0.514624255813609;0.943693409352701;1.0227913…
209405693;1;27;BRCA1;G1;0.915796564499832;0;1.09926880771724;0.433857539315449;1.23960750659203;1.46029152786488;1.30204692960559;1.35485319516408;0.231638927051193;0.428664562037095;1.7181844591734;1.08941773737822;0.995974294037564;1.18517378357418;1.43833520992472;1.00945873044416;1.10004140701021;1.09638869412316;1.08001311901991;0.563791541509012;0.986847053865063;1.58521897159962;1.20495908…
209405693;2;27;BRCA1;G1;1.19560094265515;0.013836580056109;1.0089477718183;2.38555219364599;0.694372366564132;1.06314478139347;6.2397543909753;0.84761309151553;1.23921837751932;1.1655347663713;1.04539035137273;0.964822841900216;0.378415051013752;0.843682767772766;0.756910027788992;0.988362774816208;0.798172416822339;0.928258988248402;0.956008925944851;0.43431207683378;0.929305716359532;0.86973030…
209438639;1;34;BRCA1;G1;5.3054169202678;1.00334593490636;0.704728816381411;1.21348711829953;0.875882639396153;0.496500031683564;1.07561009916309;0.682716573560271;0.898668146503885;1.27884423155179;1.21321773398504;1.05188950096495;0.372459484823442;1.4892981206302;0.928170023118922;1.20393195700243;0.666086103050454;0.985595913428486;0.997470459636956;0.525588885924477;1.16732963698461;0.7200464…
209438639;2;34;BRCA1;G1;0.24768604220659;0.738237077879409;0.716724046695913;1.07704931092169;0.178357001595879;1.0751924515929;1.06993591529674;0.442774885628648;1.40440199078797;1.15477647931257;1.73823477813558;0.960160311356784;0.046015647073725;0.813145188145188;0.451914437838959;1.12861656956651;0.965039704079233;1.05228470974891;0.806893019340899;0.356279951541541;1.32969794130828;0.476373…
210674037;1;55;WT;G3;0.706827309236948;2.64166320948306;1.04054983445901;1.18830199595025;0.161202973695009;1.10103341434399;0.313634837657666;0.817862715230826;5.41389201745741;1.04253674218262;0.886038366311721;0.998534082653442;0.703565405926283;0.969467976704922;0.591039805844081;1.11133389116054;0.698461956521739;0.891305383476423;1.04229133583136;0.481792913604506;1.21835674148256;0.5720416…
210674037;2;55;WT;G3;0.657348242811502;2.31445044216486;0.947650727969856;0.452829509887395;0.121647283129084;0.319820700074918;0.678601263663211;0.451194179948512;1.42896970836074;1.2838453801707;1.41225317999754;0.944917228710548;3.00693505730238;1.10909207283899;0.508311501207394;1.25104684211668;0.633919493711101;0.813082365969585;0.839073052220576;0.231648318226212;1.22911845450343;0.4811237…
210703105;1;36;BRCA1;G2;2.03681818181818;0.135935397039031;0.814730391978214;2.6929389778175;2.87792341778814;0.564417010314451;0.430741391144668;1.30869079244496;1.0006686466902;0.857862631166855;0.879757202433943;0.944819714462137;1.12391748028021;0.915465761787798;1.61972063512807;0.435645718983485;2.31691105948605;1.02297572244667;1.17810662580854;0.673525171509331;0.965476500779196;1.3795841…
210703105;2;36;BRCA1;G2;0;0.258755787724089;0.000884217264054;6.54380008148852;0.85297568154795;1.00792688543647;5.64597701149425;0.23218786278474;0.103297036432179;1.2107204411859;1.33507440056049;0.561840803053867;0.425990271021543;0.529511763905889;0.264329570302489;1.08956273246848;0.77837405478752;0.914943478523034;0.948202514741456;0.283105181538888;1.23574206383252;0.304008577813949;0.4785…
210703129;1;42;BRCA1;G2;0.496328197146646;1.20114017612705;0.754183044764923;1.07727633213544;0.842654979972065;0.782500408942922;0.983911391082324;1.0027462541812;1.07840411244735;1.5165628053775;1.08904548366432;1.06469197675505;0.949071794462271;0.991690100634256;0.56693472333949;1.03214351251126;0.7690249357743;0.88694371800496;0.922396851807441;0.943283838678186;1.0252285762889;0.69455494299…
210703129;2;42;BRCA1;G2;1.12462602849085;1.82200310496661;2.64232784134581;0.178725480019006;1.90147422683574;0.754870984728805;1.05306414537423;0.955845685354311;3.59201805858392;0.51904750561558;1.40045882389795;0.978388338471302;1.03797109538718;0.942970197743945;0.826256959978878;0.88158502873481;0.371448013760415;1.00486590515267;0.841727582816105;2.64185100004508;0.868031298335734;1.7810698…
210703179;1;53;BRCA1;G3;0.82063574641051;0.72552728797413;0.90531424315879;1.12909782314512;0.751577078540113;0.963474801200973;1.02610515908922;0.950307362052192;1.05417631328656;0.849471999414008;0.415545590433483;1.06075594129648;0.935826408677451;1.0322896447792;0.751521974080177;0.980489795101633;0.928880978867074;0.973184718524742;0.947767083328349;0.762621656584014;1.06500825698393;0.79975…
210703179;2;53;BRCA1;G3;2.33623850400507;0.992394839331362;1.22674020253818;0.78246621447699;1.34268026469643;0.893213777231681;0.998245300753059;0.882582768498505;0.852792212593767;0.541569520379408;2.03402123766609;0.983726103079256;0.97208510885865;1.00882776726537;1.50363994053824;1.04886266269335;0.533271002567012;1.18021877025906;1.01332969749422;0.9819944445006;0.914561388580847;1.46069164…
210703193;1;30;WT;G1;0.139876352395672;0.77649762807414;0.519678720574505;0.876239514029505;1.65899591762433;0.911954431495756;0.890608704720851;0.091538078646093;1.0165599042658;0.949924831461322;0.818504800821273;1.21145909541125;0.287678090103966;1.22290980222984;0.707495615425509;1.06130310541356;0.773840234773625;0.721186901418235;0.946732226224833;1.80227684897282;1.14939568506083;0.4913968…
210703193;2;30;WT;G1;0.709233791748527;1.07892151206892;0.662220491122356;1.0743023660195;2.14318161077826;1.0123715479194;0.995140661952442;0.453308560755441;0.206729042033083;1.41047575822779;0.506342401726494;0.765778609956686;0.865743577176;0.750417443620747;0.515553649008707;1.27873862610266;0.474858614869867;1.09624641498964;0.925446709513679;0.254718016971974;1.16034304597807;0.41225001305…
213037580;1;24;BRCA1;G1;1.47604327666151;0.175367660213976;0.792287655832051;1.05025166329187;9.46341099045684;0.822137157253808;0.702643746089133;0.916077650572424;0.520660284386879;1.42840516061897;0.662845467903943;1.16534694654605;1.25891413169041;1.21864052540368;0.873428296741722;0.929398020239655;0.600631302727405;1.27387436022391;0.872926447164499;0.761980178012091;0.976768991705638;0.619…
213037580;2;24;BRCA1;G1;1.17332268370607;0.329064342927559;0.624906625768488;1.32613414239288;0.100046143433301;1.02345944814154;1.3545551881964;0.713578221726036;1.847257463271;1.59375624491461;1.03970818501164;0.832280935950041;1.9704378489568;1.01895221941306;0.951411830360931;1.32663643661452;1.10583035389785;0.015595551864133;1.11447518708597;0.294215680602116;1.12086051596915;0.741397316067…
213058526;1;49;BRCA1;G2;1.64028776978417;0.670129407574498;1.24171174198395;0.295871324659359;0.243252293149918;0.419488089273984;0.417431743174317;0.862643504501983;1.33558821427721;0.975148438006293;2.36332883688344;0.88124708986497;3.74206247325631;0.839036277954166;0.898088104679344;0.971277002485184;0.969631257970899;1.04546023651398;0.961991862280406;0.838224381422363;0.865301488145202;0.85…
213058526;2;49;BRCA1;G2;0.576939457851548;2.02210683496095;1.18062876158585;0.925435416440318;1.63051202975541;2.42672016576325;0.928581962466216;1.00428901136659;0.919387926472174;2.49692498374069;12.2506276150628;0.762740274881924;0.999350072173767;0.314579656498834;1.34006285592385;0.898128958555631;1.03482556267841;0.880178343524042;0.917955699816658;1.3195655723593;0.732147594307481;0.992720…
214099901;1;27;BRCA1;G1;0.563470533763304;0.958476390065546;1.49307215140516;0.991340379964912;1.97167485646681;1.17054766691467;0.948094570993296;0.945331366495369;2.18069654021007;1.03896933577339;0.383001884027632;0.54571979385511;0.95935231304284;0.901838117020226;0.934387373039036;0.914342627616207;0.905961281946465;1.08808762794528;1.06357873820224;1.24799540337192;1.04412230981737;0.949721…
214099901;2;27;BRCA1;G1;0.760295455799598;0.547910480804292;1.1077002503098;0.739328965342816;0.762434431167493;1.24866401419851;0.919332121952405;0.919543696172598;0.780994510465655;0.820974770711456;0.879227727195319;0.566153059632633;1.03843159437735;0.844739201667023;1.08700306402782;0.657550782624814;1.02741202627525;1.04321516764418;1.01526987653903;1.02756974093425;0.747078052418916;1.0196…
214100038;1;34;WT;G1;0.427543679342241;1.8486020477692;1.35542186284965;5.42106341563364;0.109357588665719;1.37696303562615;2.53372337233723;0.257714302430577;0.519339460529942;1.30486593570341;0.354696698769228;0.93873784531251;8.51638853230638;0.76046863828904;0.308455503957032;0.992377174536418;0.31450174834485;1.00727340850542;1.26679046866362;0.308658103844825;1.12277998767396;0.221137077084…
214100038;2;34;WT;G1;0.302791272810166;2.05776356170536;1.07312986718482;1.01431234202102;0.759163078518674;1.1282700687442;1.02695129838807;0.221552389689686;1.11786130561909;1.16440223288426;0.02371422836468;0.87723225339976;1.01310410462545;0.911420497815676;0.763189227091683;1.22121509310941;0.775109333601675;0.966244764183422;1.03872845634506;1.49355813170472;1.06556873032671;0.6953656041302…
214111688;1;32;BRCA1;G1;0.612086623268543;2.01329611875643;1.02131133950476;1.03186261768434;1.81498255708564;0.733031592505432;1.00957346276963;1.07909074832858;1.04621994476062;1.08861856488097;0.026904575040418;0.877313141117703;0.951931599677613;0.811534163499846;1.10516726909075;1.05169129847472;1.0213443729691;1.0172710969612;1.06164800302183;1.16221206439621;0.939684993579218;1.10511046613…
214111688;2;32;BRCA1;G1;1.38222362014028;1.85230329635033;0.973530744977542;0.213487033937856;2.68827690737895;2.44576381211061;1.11607886902327;0.244464834089837;1.60058200494076;3.04829596142108;0.033896336071975;0.509626404555495;4.60350679255906;0.46539311204268;1.19163767265186;5.30820824413551;10.581046910347;2.34987305300982;3.51394575984925;1.06841392160984;4.05270026537756;2.044581916002…
214113906;1;25;BRCA1;G1;2.05077202182425;0.937332937507187;1.02497994924946;1.12305990412314;0.79300273115129;0.773667073338235;1.10733435024422;0.885746101454907;0.95477601116498;1.03514840270058;0.027259008726109;1.06778409755297;1.19576415708044;0.940517765945654;1.49437986991485;0.961716572190871;1.36175114289772;1.1604251969529;1.11206420186188;0.73614336178865;0.951068393491397;1.1838537261…
214113906;2;25;BRCA1;G1;2.15598739933416;1.11253125488358;0.955691375759585;1.12781172607907;0.7458935578631;1.74489205824177;0.912434304026366;0.845562059706681;1.03288677050635;1.14306481967814;1.18528883541368;1.01790336259403;0.914514261702126;1.30363911557936;1.44275463119182;0.310052424896939;1.04487286737173;1.03360853862628;0.935161012835334;0.993602836817658;0.922728398061981;1.123306221…
214137743;1;65;WT;G3;1.66182323635623;1.72576464458958;0.937132754700439;0.012762467949793;0.910813190344447;1.84629430632873;0.92701421057739;0.700174264338226;0.976202900196831;1.00011029870144;1.48844311470419;1.01170195870369;0.941795252596122;1.03783590081085;1.60854103714238;1.51603645108059;0.494895491904378;1.78296403099286;0.92830029870201;1.03987980331812;0.930147552748318;1.41441263181…
214137743;2;65;WT;G3;0.634358010219418;2.43417008702592;1.01422183950582;1.19533104452633;0.855127994431793;1.19536508423056;0.990852926965365;0.831827389171211;0.997590574144083;0.84266653147842;0.855612291352355;0.77867970731958;0.97283839424285;0.776130853571732;0.883300080681336;1.04913389957368;0.995535641924126;0.944455548806567;0.785995838391937;0.800829169903429;0.751796614271535;0.839459…
214156071;1;29;BRCA1;G1;0.672953856517346;0.3903813870905;0.641014013053447;1.22722015622498;0.087527758344954;1.19007922886906;0.808073706800858;0.858663883880285;0.366410666426432;1.1051079813977;1.93581182877698;0.803911332685142;0.337588382544539;0.844260790802583;0.79445095335554;1.05098695562151;1.2001261325855;0.945527829009655;1.0269374239783;0.579174807740742;1.11295757858835;0.601486964…
214156071;2;29;BRCA1;G1;0.251572327044025;0.104925495963181;0.615235861943604;0.976841975713817;0.140079438467106;0.881907672387585;1.06361323155216;1.1122754491018;0.57173417983576;0.771995667364756;0.822406865546864;0.997209959028275;0.988500940832114;1.00697667902607;1.13142553682527;1.05273841514103;1.39240703689124;0.938781190260357;0.9333918131775;0.47084594546231;0.925783314764005;0.864095…
214156983;1;48;WT;G2;11.7281420765027;0.559805178008951;0.669651802624089;2.71813502876173;2.00845698745169;1.38219499398167;2.11258401792382;0.882625215889465;0.639807621161672;1.33469244739319;0.173324656446971;0.97151601284336;0.354782681775524;0.953679235863813;1.01095619360668;1.01615196272016;0.982251971869569;0.991895570745189;0.96969486962023;0.460829205837563;0.948451814487154;0.72505909…
214156983;2;48;WT;G2;1.30793401413983;0.204011798783005;0.910258047014779;1.52437943262411;0.674470165052036;0.318964121025633;3.28516350135656;0.162288930581614;0.641305877386369;0.964745837188272;1.10511994878168;0.944927685563187;1.04948093605322;1.02829115329115;1.37689048911009;1.05461072999713;1.11867710179878;1.10736018692855;1.15493221432829;0.820177285788988;0.996927612778622;1.240249060…
214157386;1;41;WT;G2;2.64719945355191;6.47964982042458;1.27873429077052;2.38793016449692;18.1881252485592;1.71328045430697;4.62206689965052;1.04329235702833;1.53133025166923;0.970720322394722;0.299329721594548;1.20592001937409;0.241661836508139;1.19796319100077;1.02202289215664;1.02437204222789;0.459680603307594;0.932200322390014;0.9415803305319;0.506299365177209;1.06152231630294;1.26781350328238…
214157386;2;41;WT;G2;0.829143754909662;1.4933631489535;0.944243592253339;0.763888888888889;0.081393436604822;1.07702387890789;1.79137512494645;1.08328121742756;0.922744969276232;1.12064740815171;2.63264979475012;0.95138883462696;1.31575205018408;0.931686369186369;0.987646188391251;0.906807800569704;1.04218213316847;0.993274537596652;0.9938819133889;0.486168878482936;0.971574000330929;0.9424146303…
214163331;1;34;WT;G1;0.289865675628983;2.65135082391437;1.38069584076194;1.24682833656443;0.836140041674334;0.572786325625944;1.14430958505157;0.945400696124989;1.14376755479442;0.551516008872229;1.11126951405172;0.690175278732473;0.598570575996395;1.00648932926434;0.798105321792444;1.30975946402341;0.891056153972463;0.992384850915713;1.02404397835136;1.19193712218984;1.10778094407197;1.095465424…
214163331;2;34;WT;G1;1.23993713289604;2.04743972753425;1.17375827970265;0.936793194733546;0.754022965484913;1.72386903175496;0.880135501572018;1.01232189965498;1.09496675605287;4.83559013581642;1.04680527918394;1.14702303067946;1.05375063501445;0.934806654217362;0.887990399025027;1.10597622960123;0.467754939463624;0.917834433417269;0.960883755355939;1.06331250391497;1.02159902058971;0.80946190316…
214164405;1;60;BRCA1;G3;0.318057004098085;0.873365073261446;0.891684548425887;0.881327288413786;1.80011130763248;0.998913003329587;0.958881984940828;0.986308247630441;1.14043814495964;0.98393115583109;31.6114056728267;1.06261813218937;0.952666666789051;1.06067125663535;0.537258995719981;1.01320922104748;0.733132876945796;0.931642129190315;0.911569960222736;1.26617353056888;1.28769175428428;0.4419…
214164405;2;60;BRCA1;G3;0.961210511673199;0.737896546335365;1.06095259605387;0.758882413535561;0.949924333127773;1.59975035593782;1.05219289438475;0.924711650033186;0.925382527927557;0.893879206588161;0.839715498759479;0.983660544648512;1.10140264534311;1.25980671438127;0.969303500370755;1.05193114381434;0.901224609185848;0.999572820497069;0.918026334813707;1.34235275273997;0.976567406193662;0.85…
214164407;1;24;WT;G1;0.967213114754098;0.896844376610438;0.953002530038101;0.661116157028964;3.07284630305;0.226146863063023;0.807007717201892;0.727944732297064;1.96207917129116;1.34399737980609;0.110394295693789;0.931642227921586;0.305702239715378;1.17860019303092;0.827720507860092;1.0755667008925;0.551679909873168;0.886015871827796;0.990380616472602;0.480657669083201;1.36128314365578;0.96258418…
214164407;2;24;WT;G1;0.979575805184603;0.48691247452944;1.09615589391182;4.87086288416076;0.799848613785782;1.73226262007973;5.78823361416536;0.243016468626225;0.584502087339931;1.07816487672242;0.57438425036719;0.890976665258845;0.103496768688672;1.17389554889555;0.691226733916189;1.08235432924877;0.636261024658536;0.899313268529813;1.00610976096757;0.313230198296156;1.22662881882425;0.685620300…
214165253;1;30;WT;G1;0.728232869654817;0.259259656749597;0.90557410909727;1.31095169221869;0.684634111751915;0.910246241449514;0.328903914343322;3.7033349925336;0.856064339011685;0.849525352997425;1.20035628736488;1.06072474017483;1.59976896418945;0.998549635921427;1.38677885408509;1.04155286465323;0.914203677528539;0.937471929935524;1.13172315290723;0.692184650797552;0.930731871210454;1.06589698…
214165253;2;30;WT;G1;1.80510805500982;0.729601267494059;1.00587532389919;1.19309501253163;1.1017556059321;1.07681604806368;1.34536597992729;2.71340041020284;2.17608284781556;1.1404073135994;0.628170467807106;0.950182475752096;1.62059388146877;0.914042348599534;1.12816526435883;1.09895580097706;0.908046861891649;1.25916248107562;1.10578885644363;0.927123606760306;1.00382568199521;0.89961359720119;…
214165301;1;31;BRCA1;G1;0.564531489300892;1.74473092209814;0.769307239617553;0.996670364973507;0.945218315956404;0.839888773194821;1.00720483817735;0.96977642742343;1.02093385340081;1.23974204328807;0.069476045346848;0.957070081779134;1.07240830471158;0.88579086971217;0.915532348901568;0.995513249245516;0.900790576375658;0.984800521409702;0.940170920902845;0.653635661297744;0.957869850776828;0.85…
214165301;2;31;BRCA1;G1;1.3950844553356;1.76020823746256;0.678895673713433;0.978728673197121;0.889623475756705;1.11938957821276;0.890294621984165;0.939904069807127;0.997448024139612;3.04167562915133;0.009217113104441;1.03847582181908;0.711197087630731;0.892422014856415;0.827693484791807;1.07051055027268;1.06982912149914;0.84656981907848;1.30164195748227;0.600127870884966;1.05726814328961;0.711405…
214168531;1;26;WT;G1;2.12922466934305;0.963589119725508;0.680132898111933;0.856175232025485;0.822677398414401;0.700289689889348;0.94987786374337;0.941127788832981;0.967532810931644;1.1084065854343;52.8364159833926;0.823554541940371;0.95458739052919;0.687953947770466;1.20288910439447;0.999787747087891;1.05607803859618;0.960769814318114;1.01157565606248;0.565382960545176;0.833614453325808;1.1044949…
214168531;2;26;WT;G1;3.45472414574473;1.01517753181922;0.745889694379963;11.2396314911151;0.536192362401659;0.644393735494315;0.993552466117844;0.86308667624888;0.962112905497873;0.799782844905056;1.38945773607068;0.972044952501253;0.923128548758561;0.98740460444413;1.55648594502826;0.943108743833858;1.39103186293784;1.11151617709047;1.00780043550359;0.568484694459566;0.844494422797638;1.32401851…
219917489;1;29;BRCA1;G1;0.922462648119526;0.480981858517909;1.12114272085947;1.02437951981487;9.62795149675863;1.16791618669475;0.328782242925676;0.961373817819811;0.347441222018865;1.2299749380551;2.57712514342076;1.01082602274434;1.66958028494417;1.08711109788842;1.52560488228805;1.05383558832352;0.892722905006687;1.19451754554045;1.03836876011025;0.619714424371498;0.987237906872879;1.518921330…
219917489;2;29;BRCA1;G1;1.71709233791749;0.45431740163718;1.16853133333299;1.30450059360347;0.425943245380473;1.1023356235898;2.44151733712981;4.04842540875611;2.26225769669327;0.974657245507091;1.03551510388872;0.926462772241197;0.280807090634318;0.885246860239226;0.805219470126453;1.11632052973999;0.954020470000691;1.05509931655508;1.06693762408625;0.908416243284774;1.06593618909719;0.838363531…
219917491;1;39;WT;G2;0.846003898635478;0.179101064686756;0.700538453760204;0.106365012347646;0.067776757199634;0.758840759909907;0.774050913934729;0.918918918918919;4.47798245614035;0.790708324450154;1.30202878900059;0.989775895387577;1.4506594838313;0.871633975269632;0.992391156201;1.00075705210493;0.74860617315562;0.996136959124708;0.99195847900092;0.798875035858732;0.947562674223858;0.73473109…
219917491;2;39;WT;G2;0.671907756813417;0.112646379302951;0.844095527494329;0.183397604200853;0.073110888408228;1.18769890627518;0.241875681570338;1.04805662209331;1.19216525199549;0.777372548863447;0.505254941436407;1.29995708127109;0.030742560457175;1.28967694333666;1.21625746207706;0.956057764803681;1.0232549797787;0.676869320137433;1.04774867566945;0.754330618345117;0.862467609269049;1.1557191…
219919180;1;39;BRCA1;G2;0.535631652012957;0.309794506367287;0.605150422871702;1.69885853293413;2.52405157653969;0.895130707764498;0.607255423027007;0.953300263663583;0.53375866851595;0.038613997546905;2.75125196737731;1.03918444983549;0.208221458489958;0.988462528325811;1.11911921128835;0.888468178607863;0.888935171686036;1.02402050405319;1.02574737197248;0.344954076690008;1.04935583535304;0.8723…
219919180;2;39;BRCA1;G2;0.76592977893368;0.220307119556219;0.880047310824893;1.19398300173846;0.740297273759139;0.855255240681718;1.54027874161462;0.889870064880648;0.077313562950591;0.975965221423454;0.747345061814976;1.02620212696549;0.682441103675864;0.982373158862474;0.652714033784317;1.01522421524664;0.842471722761121;1.06027583647721;0.938489938297355;0.488242068758024;1.09328754928344;0.59…
222425263;1;40;WT;G2;2.04041764904008;3.084226869747;1.08180786498227;1.10784505613779;0.248069713265077;2.59342625155972;1.26607711093022;1.21398927016905;1.53028084953042;1.14702322463684;0.492424270605872;1.03729273656254;0.418614864370306;1.08005706944831;0.820023258581205;1.1519946166057;1.37660917993416;0.65308320619834;1.02794030107965;0.900331860913476;1.15451885702158;0.879866626381216;0…
222425263;2;40;WT;G2;0.881900768693221;1.32582846413118;0.981914001436068;0.847554972103709;0.011093379925586;1.71934435229014;0.908960378044348;1.44311439378431;0.383962459457594;0.792849504373734;0.798785221330285;1.01918920172009;1.17156247822148;0.985626360078826;1.22886643174319;0.84201674174029;1.29388778652416;0.880331541452025;0.832758730705277;0.918424642194434;0.747960840890467;1.265008…
222425639;1;31;BRCA1;G1;0.383607617255696;0.477474871688965;0.689623746926287;1.05593267492937;0.764348577289901;0.969742019407121;1.0289418589791;0.98239746511264;1.09892618170141;1.1135851814949;0.933174056594865;1.58613400560157;1.00185807016066;1.76201353037875;0.595546427076297;1.14100379857564;0.87234626090692;0.896896973691014;0.949220202839956;0.624355452386793;1.26776604796417;0.62774979…
222425639;2;31;BRCA1;G1;2.82318077235925;0.783655551946217;0.822258710795552;0.844305223172848;1.52272063772821;0.662889382734971;0.906130901304086;0.846349873422494;1.01184159893961;0.971064652611178;1.46475748765374;0.86992389281112;1.70669926075448;1.07525667525299;2.21577102182036;0.822858842366449;1.25001265949107;1.17075193590398;0.770034457768967;0.65962087485262;0.662567141589046;1.593842…
222426156;1;38;BRCA1;G2;8.19181818181818;2.62006655625049;0.744922927113589;5.99130576094905;1.26268026764736;0.495109096920669;0.284317308635152;0.521538065776168;1.08763936618514;0.944662585110318;0.871596538251289;1.33507662369253;1.24427712504827;1.15400451492908;1.29360252511439;0.898662862393307;0.943425943892321;1.00551447953883;1.17744585511869;0.667229996658026;0.960154490969711;0.902135…
222426156;2;38;BRCA1;G2;0.648509763617677;2.07554066320759;1.13054104349359;0.597514600027163;0.733207467666766;0.753263475182093;2.20351864883885;0.765714160150219;1.54428238239364;0.212945566560318;0.5655435998787;1.43867504662265;2.82400972897846;1.37408973455485;0.843112789043441;1.35169645287127;0.48851898445768;1.28670643208386;0.863718824615629;0.473958305256001;1.27964238960934;0.85966748…
222426187;1;51;BRCA1;G3;0.417415730337079;1.46500591685219;1.13860136324085;0.761772025883524;1.86933299665702;2.05221089971435;0.641104110411041;1.05796401507591;0.925983646441927;0.87047250536804;0.59762123398487;1.2895676957686;17.7179346333425;1.24864087738043;1.1866982340148;2.30911640953717;0.650541483452932;0.950926672096517;1.05999648198342;0.916277037525999;0.996542785058478;1.0872256862…
222426187;2;51;BRCA1;G3;0.765667418115198;0.521804910305743;0.993468192841108;0.971730166960966;1.19505297286326;2.66056516629209;1.04817446578232;1.04268733016358;1.13766907484882;1.5300180613335;1.02123430962343;1.18934161953256;0.947511848767354;1.23306257014031;1.00015050181255;1.15032758793223;0.931843041253928;1.08767849859855;0.981764443604867;0.750908114015953;1.15242442188395;0.924472190…
222426507;1;26;BRCA1;G1;1.55506904681711;0.518671737006692;0.730655476101418;0.972242486788491;0.604573146127975;1.08242994165675;1.02867608969141;1.02017748085164;0.81968874574897;0.998947153606487;0.402133033751334;0.833674239384131;0.551258216099896;1.03003250116921;0.802897896562521;1.14838843260404;0.851916560283866;0.996118840971585;0.995084739197701;0.435424464909765;1.16870696919426;0.840…
222426507;2;26;BRCA1;G1;2.42954990215264;0.339224915177254;0.834304828547244;0.233096606921429;0.121125119446936;1.07124709641748;0.281335481695207;1.16510318949343;0.782509360918957;1.0954737565117;1.03490660189056;0.920693656729969;1.34975433828141;1.22930014033803;1.18879062643763;0.990505557297655;1.66639185688506;1.0853158299057;1.12640261765085;0.525617793108795;0.946236215404173;1.19791507…
222426645;1;42;BRCA1;G2;0.271346738681217;1.75591131918919;1.323951693968;0.871184629491439;0.78983287447142;0.692585732904867;0.955292142812223;1.07507756503295;1.00202342522611;0.970152491477006;1.18723040785821;0.749301963996757;0.987796574188626;0.584616276947073;0.705119179641285;1.05497680589247;0.784869357053183;0.877395448398545;0.950104514259511;0.977883497777629;1.03846825569585;0.83926…
222426645;2;42;BRCA1;G2;0.821630222491834;1.54280236619869;1.60563827833915;0.794685800754662;1.47610077327022;0.843915030550702;1.02330440175945;1.1231395796631;1.05813387711227;0.708539333937037;1.14041292604377;1.00993510982888;1.17920433553553;1.09368827115224;1.54706399463255;1.17408832800501;1.20792379732316;1.10342203236899;1.13400915313668;1.22485673858872;1.08494232155612;1.6003331856226…
222427106;1;32;BRCA1;G1;1.5530116238112;0.348090965992072;1.05147777145195;0.972644514560908;5.183818663137;1.12683646745346;1.89958275382476;0.094565520462819;0.814527807130836;0.812786895479388;1.8776674829456;1.00303958015872;0.62644543483498;0.918764952350741;1.13106158448202;1.11275864284796;0.839858136743949;1.11983514288338;1.01740463386783;0.348470160031922;1.05559005838405;1.216375247497…
222427106;2;32;BRCA1;G1;0.273946360153257;0.149871737719711;0.773929302592671;1.18014986524591;0.818460845261258;1.19784028327763;2.52897293546149;1.12707558116273;0.468976982985076;1.13356064156504;0.385887751217264;0.921045536741739;2.73386256114185;0.863448831482721;0.542450460839011;0.938135259660577;0.699052289496918;0.927063349723689;0.951773781788736;0.378491579029337;1.03236690488181;0.45…
222427350;1;30;BRCA1;G1;0.467323840817817;1.51662443179052;1.47519855003678;0.938952849291293;5.57597388223494;1.36090913497408;0.823221907822167;0.124105724467043;0.584224975362523;1.49367742098486;1.79041446083858;1.34824393786621;4.75987713803903;1.40114839083965;0.738147785807774;0.909900380480257;1.36556812395315;1.17816761158591;0.903374297039037;0.609917668740555;1.04545604508598;0.9391075…
222427350;2;30;BRCA1;G1;1.23162939297125;1.56077859433457;1.22957436238547;0.423533079902625;1.40401890618368;0.547270041284693;0.586932734054194;0.334775239734454;0.561225448736021;0.932885054224558;0.334185633272538;0.929446160305469;0.749338818689392;0.905834160079368;0.645812869976192;1.20997591720726;0.674603588046327;0.925637304864633;0.77511615556635;0.356495060774145;1.32211530454664;0.74…
222432555;1;32;WT;G1;1.17889608490246;1.40476880545771;1.17136047868936;0.865911191462828;1.8979999908786;0.9786376233144;0.927860986346112;0.988280216280058;1.13198663235175;3.86312485459805;1.47392936708893;0.712219078817622;1.13788477115625;0.686184516201342;1.20777293144716;0.834137964740578;0.494553279023828;1.04351090547199;1.1057124828771;1.13664732944611;0.762183084805597;1.1354174516914;…
222432555;2;32;WT;G1;1.60029462905798;1.88837643902693;1.13112845147177;1.04637528675427;1.3474711041914;1.14430787251049;0.976111750968254;0.928290050448388;0.902957784618459;1.0103280093078;1.29112596072809;0.556743709246445;1.02100149457682;0.952864721294846;1.19049444598663;0.900323270536763;1.09360457279585;1.03213237311231;1.03092307814364;1.19222749512349;0.932718634727663;1.18126692301064…
222432739;1;32;WT;G1;0.512262841277186;0.538474519388127;0.685912637437194;1.94773881902224;0.978542278593591;0.695833268208756;0.1484957032104;3.18253322348874;1.88809986130374;0.790005463365493;0.77770169449952;1.01457702866797;1.05642516650326;0.99645338873998;0.508902846029353;1.10964122311244;0.524144241954246;0.770330958698054;0.813979595952289;0.436901453666144;1.28489626597876;0.540504251…
222432739;2;32;WT;G1;1.75047258979206;0.253658711131785;0.834814733373054;0.52830351890938;1.28662495188068;0.505104280664524;0.940556841591097;0.980647907681803;0.73667816415599;0.899628054445409;0.535218236744331;1.2212239838194;0.635415711797598;1.25337585434019;0.821339947835153;1.17174887892377;0.634551737680305;1.04768189433557;0.812384491542078;0.752213102118587;1.18183440944004;0.80637714…
222433413;1;40;WT;G2;0.332197200243457;2.03230473612045;1.38194124575136;1.59315480136109;6.66552648197803;0.378884755914567;1.23488993600113;1.78843247295502;2.41979282278949;1.58969142945939;1.35195258420303;1.41830190412049;1.88969189064754;1.79426543182635;1.22076535419044;1.26455327626595;1.24850666304275;1.00384089221426;1.0335721067673;1.22748496596354;1.30549730622253;0.988253395454601;0.…
222433413;2;40;WT;G2;1.98482043687523;1.4226553099597;1.97452388464748;0.703101361573374;0.121247605661128;0.412196452039061;0.31305818087228;2.67488703907736;1.00248604531169;1.009783789631;0.790942449978638;1.36353441883389;0.169984119097029;1.37238455988456;1.23521260180338;1.06666666666667;0.170180035549329;1.01454866672989;0.823925904403767;1.23592884824152;1.14830170548573;1.53146462672399;…
222441997;1;30;BRCA1;G1;2.80883864337102;0.256321975543156;1.31823895788016;4.29218317795308;1.18119587049113;0.372831555599005;1.63894389438944;0.878054203359378;1.37708460227099;1.05588002569307;0.513776913343999;0.943320270060531;12.8237056054771;0.880795516570699;0.954955150653534;0.85750812464156;0.907821596061092;0.964327266752773;1.03000197879433;0.843223820367533;0.906364375869897;0.95463…
222441997;2;30;BRCA1;G1;0.696171058527718;1.47319305629985;1.16724163072206;0.487772983176029;0.645253237155491;0.965439278334583;0.898549578562643;1.00720601937914;1.14826064115993;0.842051191173446;34.3312790986223;1.10128295253581;1.04691083680356;1.21767637126377;1.03958617797544;1.05072148464038;0.381924471334773;0.880164402506295;0.870296272239548;0.684292597355765;0.95432410685328;0.742323…
222442316;1;40;WT;G2;0.689724901286341;0.621667843975659;1.28253544738444;1.03417962637323;1.0712688207201;2.09640540038297;0.965990160782858;0.930469377314;1.09754168222791;0.857377891591882;0.64818442205802;1.04058504265484;0.973230820248048;0.155711003290699;0.874403674769005;0.940684372134986;0.959419560713885;0.931861505085516;1.01871733470597;1.04497947167925;1.07637151397273;0.833875001851…
222442316;2;40;WT;G2;4.71297043031036;0.580051388812276;1.1599988657711;0.837246071765141;0.895441972098764;0.539203290036655;0.973245965343256;0.838925174174459;0.989901060826036;0.836464163963841;0.866058153908082;0.684350845840318;1.06215431311616;0.646490386237882;2.2224294044859;0.761881362824143;1.29039609415866;1.11845187084643;1.07380212592058;1.09431499583986;0.797308796768234;1.91175767…
222443367;1;47;BRCA1;G2;5.97122302158273;1.58300240532396;1.81505330310676;0.957791209917017;0.354970275507347;3.47210201630488;0.909529825827994;1.2630845871195;1.23405051704602;0.950595025526778;0.423433468888014;1.23713326521676;15.3194177423785;1.20457545094589;1.28883395519769;1.18778260484085;0.524445266519711;1.05907645622783;1.02079302856082;0.845678418638323;0.947103032499252;1.423464971…
222443367;2;47;BRCA1;G2;0.365284276959842;2.17675469377815;1.32795483620726;0.897748834959709;1.10047934040845;1.93688861923106;1.04311997608245;1.09641033122237;1.00279258262753;1.12320293194788;1.16764837307552;0.790086310274692;1.23794193029441;0.765916090033267;1.21519546239512;1.30404961565778;1.05742879462938;1.15239177932184;1.07572141431486;1.63896341965748;1.12541221783904;0.821325296769…
222443560;1;39;BRCA1;G2;1.62147154095326;0.282699476011634;1.05325490164388;0.99749251497006;7.72611836877984;0.582687138387893;0.68453742043137;0.741475622290745;0.704743411927878;1.75873935676389;0.774206405984915;0.968447155711415;0.653554935023091;0.946091508847696;0.65906268495365;1.13248450129483;0.597467405340109;0.654181828024397;0.924690182768046;0.701390458841357;1.22940061185708;0.7680…
222443560;2;39;BRCA1;G2;2.8075422626788;0.284767630173832;1.21597446913682;1.57885841220784;0.219381161893168;0.946229413393702;0.372079574369651;1.7553903346607;0.058906122826846;1.73009346488094;0.495857294567896;0.879545899393228;2.27704189201577;0.874533015404807;0.752592841733093;1.172533632287;0.722649604623459;1.08891828941091;0.924723341692329;0.78767487720869;1.11992664337191;0.738010803…
222445690;1;43;WT;G2;4.07399794450154;0.272052712810163;0.854338388751049;3.82583751664788;1.60119161354057;0.69168195360272;1.8972097209721;1.34491934951351;0.631503908044413;1.04503263164813;0.540269368719348;1.34199906875679;4.58322635857938;1.26567701166214;1.18533565133691;0.94800229401644;0.583880902920019;1.11916521828113;1.08208175492453;0.716915553725397;0.972449107268542;1.0385226524047…
222445690;2;43;WT;G2;0.615859265739018;2.11237529005421;0.891694279701888;1.17647085742892;0.454477731693576;1.15278673567305;1.06723322489185;1.11947634468831;1.18280711083819;1.06438315276168;0.025275638457361;0.87356259223676;1.03628882155272;0.85405919148347;0.803050019357548;1.09118140810744;0.980512888757708;0.963955265693863;1.03409094058425;1.01481089009369;0.964267200259486;1.02035852207…
222446198;1;32;WT;G1;0.58149726110773;0.219352298386347;1.02320010233113;1.39394140262495;0.991457673890106;0.529142769408295;1.25103734439834;1.14806221742397;0.823862375138735;1.49702872071626;1.41207581471627;1.34672136166044;0.707114142843136;1.20232383666316;1.26926088072101;1.25240274098562;1.46095802950602;1.15551529949801;1.15722828263601;0.561780420263034;1.14500876960493;1.0151399177905…
222446198;2;32;WT;G1;0.749352091817845;0.122288982616209;1.0593435653706;1.34664223691548;0.112533693377292;1.05990541284817;1.33815744185665;1.04965294210443;1.2446134347275;1.13851028582709;2.40584105688519;0.977590953300382;0.492434649597132;0.970106282606283;1.07348479116972;0.881735295085744;1.46342639745631;1.12461168640518;0.880403584840649;0.57185728571143;0.929754115840063;1.072367292852…
222446224;1;54;WT;G3;1.13779671332928;1.2035926421314;0.938920669021381;0.243050952317822;10.0694637344386;2.00265408927778;0.615120613263943;0.982492426007923;0.560525342212357;1.12652419720553;1.00698887209904;1.02957203208229;0.775984042153152;1.29270506944401;1.10548483121621;1.0406112485496;1.12807901245215;0.944509672871607;0.951549021759483;0.890041543460745;1.00240623844786;0.902554469394…
222446224;2;54;WT;G3;0.988893002591633;0.920261631362028;0.932872879775271;1.36365808969967;0.213791761399032;0.966517849894356;1.5328372641896;1.11050638902035;0.986862035920739;0.814435049631277;1.32323250344178;1.0569953670021;0.321602899482653;1.00120712620713;0.963116278689409;0.972351140515454;0.851059282693337;1.01690758429185;0.976292806303919;0.657020490984574;1.08138219993795;1.01239379…
223668466;1;36;BRCA1;G2;2.12141464773044;1.03379365682387;0.719647315563976;0.951310443718633;0.805083606874301;1.0414109420669;1.26061940353733;0.847791611836556;0.390087719298246;1.02397192017795;0.9385356918786;0.862315973201654;0.801686404824991;0.873659801367114;0.924637676732402;1.0656660412758;1.61436239213352;1.00951064933037;0.965086675801644;0.390211681622521;1.00058067286579;0.81674076…
223668466;2;36;BRCA1;G2;1.22641509433962;0.379579562971816;0.607325837839199;0.348067771578602;1.11973560817881;1.4514207015783;0.083333333333333;0.933445608782435;0.58746808363812;1.09945517045408;0.893148102334866;0.962183165997211;0.205571816851348;1.01418684797938;1.02888362106081;1.20855645987589;1.51090638080825;0.961280984999568;1.09216131629464;0.685414797707868;1.01709465508536;0.8900586…
223682963;1;30;BRCA1;G1;0.646922720962517;1.02514261007899;1.09770845120472;0.898166167664671;0.738063417579915;0.826994534678131;0.921219331314505;0.672415011831792;8.8774479889043;1.19568765580814;1.85920732579768;0.956256745149344;0.866877886370959;0.944635201215264;0.517023814023817;0.968080514792435;1.3432332236431;0.641737575242501;1.46642724916319;0.285044932146715;1.00032036631083;0.61627…
223682963;2;30;BRCA1;G1;1.31064902331443;1.48502680865727;1.76701382262963;1.24311860150666;2.86501104696642;0.91317031352312;0.714006858348721;0.42419757850375;1.92812920696027;1.86165439386392;1.02801455488706;0.799422287679284;0.092011183426529;1.01679732642034;0.55071496356547;1.24408071748879;0.829617883777119;0.96451054725594;0.891158727575396;0.621404267717233;1.19695424822982;0.8365428229…
223683893;1;44;WT;G2;3.3047109916074;1.76907953122233;1.280407364543;1.01390669694259;1.13193141175284;0.989594381388084;1.01003584603084;1.00292151102718;0.919215613613564;0.814585645247839;67.5639607327011;0.698264614104211;1.10320848652736;0.644747171952002;1.95323672824187;0.805907144865812;1.10322299858725;1.28502808341981;1.19562684708304;0.936033680106058;0.917134317283111;1.87984633040628…
223683893;2;44;WT;G2;2.33771935378965;1.99721571078814;1.34278627100662;3.68745606936616;0.669182988796121;0.759273886841027;0.958507983200356;1.06270368946697;1.01546783522223;1.26719894368277;0.895298387898496;0.682480421384328;1.12478923598425;1.00723063875642;1.42775202077346;1.04060074532444;1.11551727564934;1.0351926204039;1.03715280605471;0.987886037586479;1.01210855284335;1.35747429475579…
223686010;1;25;BRCA1;G1;0.779050185247558;0.386356836708124;0.856939093219433;1.00072952438569;0.463118656122288;0.2782493009134;1.07468733811885;0.053919087626953;1.3521317087453;1.06806936005511;1.729561526529;0.740931040369325;0.556045146462502;1.21758615177868;1.31061547402635;1.03789081372075;1.18044668298224;1.01690663262194;1.13451438608848;0.636779115643374;0.873640237147674;1.26263858650…
223686010;2;25;BRCA1;G1;1.87720156555773;0.297229179428443;0.999259685099115;1.02937662044865;1.23754343155384;1.08860897536075;1.04670813504703;0.763237440066708;0.859713143364854;1.12055879338146;1.03826309644861;1.25622444917912;0.356793156317513;1.16351668802245;0.718756305256564;0.813630187101495;0.462525397799112;0.952674470507873;1.00392106930141;0.817266141906031;1.14147447918937;0.773035…
223692165;1;29;WT;G1;0.340283228697427;0.55678423329023;1.03316274378134;0.962492845517189;0.790503693197092;1.06805419773934;0.925263267037301;0.876372254321071;0.833759379966342;0.860004809135981;1.15728779614094;0.7589536127725;1.08426154869658;0.703704834944013;0.723297452320174;0.912122727735797;0.383830529663682;0.918143959659072;1.01796075028369;0.980631957245821;0.805908223870062;0.697113…
223692165;2;29;WT;G1;1.61123272788182;0.524421943962632;0.849451234493694;0.999954974702144;0.498483618680814;0.99006028328033;0.958615888625594;0.903533544249656;0.969572747908793;0.925425506175196;0.908670681463682;1.17910154600759;0.872715718836553;0.702434936390434;1.52774762224772;0.995736069304511;1.13577184396165;1.10622928085867;1.01684633593056;0.915763987744334;1.01149173919439;1.375355…
223692366;1;41;WT;G2;8.59438202247191;0.472725833267358;0.728231827985168;0.77212543554007;0.178429798601939;0.974962858103496;1.27493664802517;1.0703680875536;0.97622416769037;0.471113320001722;1.55051755384311;1.34708315087822;8.5802781289507;1.15472860732895;1.25043632971974;0.5266719862872;1.39039942739572;1.11586565404446;1.24958567805253;0.75288005805964;0.966463519325748;0.851232609226263;…
223692366;2;41;WT;G2;1.80175639319493;1.01430369234005;0.737528880351673;0.877894562423137;0.703512469311504;0.960138353368111;0.959524488646223;0.827991561774928;0.645510109544498;0.966435412680774;47.0034910999071;0.948689821306596;0.970528924936807;1.04299832507094;1.22508677613457;1.01767848260807;1.06411162736163;1.13448612219156;0.910232210563724;1.00141858242786;0.980602779690989;0.9407159…
226341375;1;30;BRCA1;G1;1.11653755473223;0.112572423552754;0.944909799089434;2.82978723404255;0.130295081672528;1.12717698164706;3.95473456481944;1.02269430051813;0.545618341929236;1.15569904419174;1.92647469114906;0.811079647250843;1.93017230021519;0.914312946595073;1.21650383003038;1.0984894803093;1.24055077878824;1.07841546391736;1.10415912727899;0.58987466805046;1.12722561663033;1.11496751357…
226341375;2;30;BRCA1;G1;1.36692759295499;0.068839844576675;0.873674520735341;0.862067410663961;0.21967219866768;0.811851159752995;0.875163937497658;1.58215281758182;4.95957352287872;0.995334429920115;2.96000451926336;1.00512793762359;0.13756185100007;1.04203276587955;1.37265483368255;1.08508414340964;1.73005083208802;1.16289743690189;1.11747266535816;0.623453092487184;1.00061688389348;1.240267812…
226341417;1;32;BRCA1;G1;1.29406850459482;0.18032912247797;0.562275307331797;1.19361108898271;0.036757446300224;0.934839042777958;1.50751128542885;0.954884051994129;0.555140350877193;0.978698759138267;0.590400494783071;0.977989491237948;0.607544904920145;0.884725398635434;0.868506664425481;1.10654685494223;0.883227816051448;0.923623102878317;0.946448279611647;0.519857612427295;1.04701827534999;0.5…
226341417;2;32;BRCA1;G1;0.587002096436059;0.219613329166139;1.08115127449704;1.57583278634723;2.44492248905292;1.55266484284672;1.43093420574337;1.2002245508982;0.527660846962483;1.15532931656545;2.19266696808647;1.40748470971829;0.152693567495993;1.43912917596735;1.41568147792293;1.03756258820345;1.37935771302625;1.04906630481589;1.09326030536029;0.962907520434476;0.913479561845093;1.65719432280…
226341423;1;26;BRCA1;G1;0.658033973823448;0.791943018458814;0.530037914535037;1.06956106110093;0.064686482525096;0.985533181260204;1.26757566787538;0.884671188041975;1.26301754385965;0.974398975047544;0.5610321393817;1.3223165960762;1.15922765001244;1.14574480961694;0.959650902704036;0.872979822915638;1.55486165671789;0.976597428791581;0.955834016940236;0.522169072451773;0.944904929727823;0.62056…
226341423;2;26;BRCA1;G1;1.18448637316562;1.28677144263033;0.632490253010518;1.15098867738759;0.088091978519215;1.21625008683468;1.13433296982915;0.962637225548902;1.26227773560601;0.916269862905198;0.510015099425881;1.19451107442136;0.030481218203359;1.14709865416406;1.13455654405134;0.697276084056682;1.0093700428263;0.929188682910642;1.02269091136239;0.645879852602288;0.887876377508824;1.0697537…
226359747;1;30;BRCA1;G1;1.1038124678001;1.09153761962877;1.10865223034433;1.15200224550898;3.2965075670322;0.933130023083104;0.975677571914872;0.642355990525986;0.974247053688346;1.16850404179585;0.549614214823115;0.987094296607317;0.675984334359772;0.951265337423313;1.02837715850162;1.01854724721619;0.950275300504071;0.97417809722312;0.949247142806642;0.758207657461389;0.968884807438326;0.952916…
226359747;2;30;BRCA1;G1;0.163154533844189;1.35010203430301;1.12417770215358;0.955679145051487;0.285781940160597;0.941204419870731;1.9160594494564;1.20025607170008;0.050481594488569;0.964945216800304;0.705958082032581;0.908610882788098;0.650068158126854;0.870751658404423;0.594816039439767;0.842143039059063;0.797852007433468;1.14173508646175;0.834400987257981;0.920878440478891;0.977233169313085;0.5…
226361009;1;27;WT;G1;2.04681711013809;1.46511758391661;0.970378642971558;0.878293980534154;0.943114226669676;2.56978295464463;0.945422926071191;1.17515268077066;1.26420576113151;0.934287827656638;2.92388544716202;1.0223364894582;1.68412115179107;1.13392968144118;1.14662983920988;0.756021809648699;1.80783006563011;1.00539190880602;1.06895723121324;0.706733390772006;0.859506446770623;1.155839951657…
226361009;2;27;WT;G1;0.70125786163522;1.16874167240224;1.17119619166997;0.768891532655071;0.119726849095254;0.684451106272533;0.825717920756089;0.923527944111776;1.18717364801141;0.732868720132684;2.08481697277838;1.93668815166734;0.110295142518642;1.28714591252533;1.06730500117025;0.819707309528873;1.44161408687835;0.871783580343875;0.828961835172338;0.473287288961187;0.796338778519722;1.4949222…
226361510;1;49;BRCA1;G2;1.00025759917568;1.30490313266171;1.01211250806989;1.14146706586826;2.62945832781508;0.999871782470909;1.04253826364888;0.707410104010368;0.77622581114506;1.05606829388635;1.06413318392829;0.963636022663563;0.674340040060988;0.954997443762781;1.11861900775098;0.929206743199917;0.915083365645599;1.00226885720893;0.972804263006484;0.482123548374307;1.1261256961604;1.17869423…
226361510;2;49;BRCA1;G2;0.722860791826309;1.49059220730539;1.12307721894941;0.895296848467854;0.632311613297291;0.860819468061913;1.69321073328707;0.753771055895651;0.163873277195527;1.37191710203708;0.774390366080911;1.10365280289331;1.25098227888702;1.08793279320135;0.672515498354404;1.16489546433285;0.814055531714178;0.268535462257496;0.889929234174491;0.37668366211088;1.12306045606514;0.62587…
226365868;1;50;WT;G2;2.79323705530116;1.9314214061508;1.82942424756485;1.52171681335769;0.68047414200624;1.20625768778201;0.38986139753489;0.808553633781757;1.07158232554499;0.60807301960615;1.15920718908518;0.970409558771673;0.200734762707781;0.909611800626512;1.34977546755639;1.12765068757229;0.749586926035462;0.124001180940768;1.10039545098653;1.34176560479347;1.05541827992176;1.49256811400206…
226365868;2;50;WT;G2;1.58153241650295;0.39129478038905;1.59548261252569;0.935866840950245;0.830113652149858;0.959495659187684;0.861691237895777;3.19806060900114;4.55807469424095;1.07739662973303;1.15553691963945;0.934574629383751;2.13576767552996;0.847907584154685;0.93410833481753;1.00710796230696;1.04414571797985;0.11920828212728;0.987666384108546;0.799028356541702;0.982452610110827;1.0799436060…
226366304;1;30;BRCA1;G1;0.44774389422309;1.11329975851476;1.07358728381389;0.381358714290817;1.76952947924321;0.868529276313132;1.06541029456258;0.924628634359093;0.888234773395909;0.654948428973105;0.032712760852064;0.839272157366474;1.14730566631259;0.778374503772242;0.758050379188303;1.04968462257066;0.939730038663193;0.967104894602241;0.958226436667192;0.881177460699225;0.854587975159434;0.84…
226366304;2;30;BRCA1;G1;1.55321950986836;1.04181447622024;0.769488310584437;0.930840959529989;0.41740314466998;0.798338054212141;1.02001307735994;0.873533394304147;0.873377874667458;0.848882067241486;0.849039880606435;0.611619063156917;1.09800595758639;0.445823298105723;1.0670016736631;1.03222225786066;1.17986893788572;0.972126231257481;0.997805113087463;0.61113619328143;0.927835194366934;0.91696…
226366325;1;33;BRCA1;G1;0.581893382999366;0.998437621006634;1.16523591456492;1.06099058167076;1.3524668060441;1.08990412267232;1.06035371593208;1.07886385922744;1.04670811707484;0.825428413380874;0.879129160561022;1.04331430865663;0.897841282872596;1.03736849499033;0.818025072357229;0.934590738633484;0.883295183499276;1.03473601850301;0.98753934024633;1.0430696535519;1.10103587044714;0.8148398658…
226366325;2;33;BRCA1;G1;6.17976186142307;1.4434006615617;0.976098951667652;3.46698541842617;0.579790540018563;1.24267158153414;0.939317787459854;1.03072719276724;0.804708504739892;0.910549422834326;1.65444506899076;0.563491766769766;1.39614243691897;0.462699321469133;2.58683394330418;0.760064056895404;1.50482360755442;1.29708139611931;1.16237463151373;1.11047929849928;0.730443935595619;1.87813282…
226366391;1;46;WT;G2;1.35119671139827;1.49193412607117;1.0215452957701;1.03800799946773;0.658931301136671;1.1724103359664;0.972782253675401;1.01522359733446;1.02488182867386;0.985862782746211;48.7577287982437;1.06181356798917;1.06725799736346;0.959283208937411;1.04541691582958;0.928230312764709;0.469974179791719;1.04896634086981;1.06480608770728;0.855208415492509;1.05330669825248;0.84143329907160…
226366391;2;46;WT;G2;1.94580404081719;1.21203573475022;1.19189901098637;4.17758438090538;0.807162358225104;0.713192128410664;0.971521644076177;0.953888863867695;0.899320110936942;0.705600652706375;1.51087559607681;0.883390228455799;1.21921091384058;1.47718487908019;1.74033709803813;0.974629960722204;1.1777229577112;1.04441889723624;0.987351579288617;0.823097146390998;0.788712415697414;1.608982998…
226366554;1;42;BRCA1;G2;3.13155190133607;0.365989224247821;0.829797667042286;3.77543284499539;1.40277784364365;2.52278799450409;3.32348163523148;0.803433059770137;0.984973509685893;0.907010233420694;0.77773951637588;1.05174217746139;3.80966767371601;0.898647162340519;0.633914837360921;1.29426367585779;0.860544075483709;0.879895859555234;0.907814321488355;0.442131380319046;1.10019751856472;0.65847…
226366554;2;42;BRCA1;G2;1.11463345319108;0.839637741341563;0.632639158683327;1.09699238830439;0.337633547783716;1.03810387843048;1.13031440932686;1.04746727580023;1.08026846480568;1.39622651838333;50.3503360817171;1.16351902644851;1.05422619683505;1.31142805016498;0.985926066305053;1.24809794289525;1.14341157440863;1.1346784761089;1.07279460891772;0.805223372460548;1.13342735056006;0.688366666019…
226367641;1;30;WT;G1;2.8849043715847;1.12180448085247;0.909070890525445;3.14653345443536;3.2835518937608;0.310911842654702;7.69604182225541;1.77226252158895;0.502182759896411;1.35692112240933;1.29864135363435;0.915016095183213;0.625649573487597;1.13311811495324;1.92395734336473;0.379966037437801;1.1713588159117;1.02641501655736;1.37007237887093;0.94924707799681;0.970415002954042;2.03154806447398;…
226367641;2;30;WT;G1;3.42058496853017;0.349605724835017;0.824689435114346;1.95953101361573;1.87878088962669;1.07030834998566;1.16038758345617;0.832839716881683;2.91500539424926;0.539871014532068;2.54810875129271;1.31736510775537;0.045148530285759;1.15344377844378;0.80580819046135;1.50334406737676;1.18112320428214;0.687907815069424;0.956703314545677;0.326247299994882;1.08626762649211;1.03687159156…
226367927;1;30;WT;G1;0.484289686578621;1.3994879292582;1.38238031442539;1.0273524866752;1.45568571311531;2.71041024972644;1.01675986442525;0.997817512325165;1.14984593428567;0.832112710814201;1.08378471021384;1.46119359904096;0.926382018346413;1.55298056562017;0.807856715261759;1.10839300275708;1.01193078832884;0.968059889429398;1.00417416383448;1.02968159116472;1.12567084335348;0.928893085371237…
226367927;2;30;WT;G1;2.0511037857059;1.30161473645357;1.01409569281522;0.934382255898707;0.900495546119585;0.905114499916983;1.03124841109824;0.83842121406666;1.02159232316463;1.01916469498219;0.910206195653836;0.909256954464184;1.02746323954251;0.862637222476498;1.55170869470231;0.932869685988173;1.11511299193001;1.05222185208097;1.04032442307874;0.761675019814903;0.909529372402217;1.77326072487…
243547882;1;29;WT;G1;6.5601233299075;0.443123602280066;0.874712253638309;6.95850834955435;0.294044671822938;1.11100990988194;2.83915391539154;0.769349504496066;0.745635138032061;1.17841214926799;1.04127322730077;1.30037443737389;2.05442875481386;1.15643570445652;0.820598405573757;0.944107245268591;1.02773490919208;0.904545668177925;1.05224771596164;0.603839482989563;0.969502310828423;0.6200183441…
243547882;2;29;WT;G1;0.361403715613234;2.13648253793428;1.17968706823408;1.16915272728566;0.801016399734727;1.91958344476081;1.14039861463762;1.16539141385561;1.21127267325662;1.18398336654176;0.711177785525244;1.02913938769648;1.07878939977498;1.01536130478759;0.858202304806554;1.20348735522422;0.897285069329424;0.978583460239766;0.993577331149655;1.27761635525736;1.09540005884585;1.006568514432…
243548092;1;55;BRCA1;G3;1.43466009158154;1.67692875078823;1.13772304581907;1.17592354957049;2.67864692798756;1.23168562450408;0.96645724425687;2.60820184995795;2.29740518962076;0.750967232950275;1.1493899772608;1.00385564102724;1.09196579137557;1.0690418599733;0.774595120850446;1.11894358051664;0.322239346857167;1.08654602336245;1.10317447297107;0.364036041565249;1.08225849699021;0.95259209682367…
243548092;2;55;BRCA1;G3;1.7819253438114;0.725904409823079;1.03091117071438;0.876314621832616;0.087668990216983;0.848061592148288;0.850878328293584;0.283712971424851;0.198630136986301;1.55195016268795;0.975990945290554;0.835436462271905;1.52693705836703;0.821756446823855;0.632100327095371;1.31013405570605;0.885287063630711;0.780437539536144;0.963836299536747;1.07897995243475;1.2222094055656;0.6091…
243550164;1;44;BRCA1;G2;0.584032130064062;0.774621191868858;0.878029166829524;1.32396430424326;0.588639385426079;0.455374502171413;1.11425091154031;1.05525620865672;0.977681748873224;0.750912825127342;0.026871057482233;0.668705367312778;0.606145929147969;0.982879327496757;0.842751571454362;1.22276090063022;0.994790797355033;1.01122724858939;1.02871546358597;0.681591363178949;0.963939026558841;0.9…
243550164;2;44;BRCA1;G2;1.0031808136841;0.431494132093719;0.625719968241921;1.22598578994168;1.13931667191888;0.945571382036779;1.05980091771867;0.912995128644787;1.15349449987373;1.24326660572808;0.910235382294613;1.83531399299999;1.01119701980771;1.97026569358786;0.667757095176287;1.25895096023222;0.946722336389406;0.820114973864303;0.923433636097448;0.312953191048174;1.41731537715156;0.6957752…
243553606;1;30;BRCA1;G1;0.606086427267194;0.987529037291965;0.80090946109304;0.869680498475408;4.84086113140167;0.710273367112897;0.883522047963992;0.831362153344209;0.662338142804291;1.28831474768051;0.915083318525288;0.997084124165799;0.245136077766728;1.2555463790136;0.801338088234147;0.888039932570002;0.402883500430204;0.917844805989087;0.801240363006221;0.776707882229202;1.03959631453267;0.5…
243553606;2;30;BRCA1;G1;0.604590892262125;0.903362996891928;1.25102063634964;1.08087309806421;1.59405027473904;1.17961069277912;1.69944110271581;0.214071620129358;1.75136789390708;1.19301487902687;1.17580423340247;1.216974006414;0.614805288438118;1.24958374958375;1.16077522760346;0.906026793061453;0.756493502689006;1.12839595932281;0.935994629410215;0.885997032618946;0.898798524491713;1.304622340…
243553609;1;33;BRCA1;G1;0.683479870430356;0;0.812863381453425;0.882693428833181;0.194796428305833;0.815216944351915;1.03178447101559;2.51027667954394;20.9102357836338;1.1127348013435;1.45052429327719;1.01311445575347;0.654332465600595;1.01364032967792;0.68001356531509;1.10053205805022;0.557679720822024;0.819029023288753;0.822566107140507;0.339122900378858;1.20315395295679;0.940590448721136;0.8276…
243553609;2;33;BRCA1;G1;2.38248267170762;0;1.1111655635667;0.750960174388429;2.09731328336958;0.884794641095825;0.251194597234906;0.613436552871538;0.271311417710826;1.07398596023728;0.907670405222404;1.00391886594741;3.4103263360528;1.28018207476687;0.619345729590129;1.24970852017937;0.15301448027085;0.885449650218715;0.725757034619959;0.304575731618817;1.33363314638598;0.739047774246992;3.51655…
243561713;1;46;WT;G2;1.10069421306847;0.70664518084264;0.905885495332831;1.08430198220794;1.19655133697626;0.86582450808124;0.993315441144205;1.05094628540235;1.09257988129049;2.75144157943752;1.00008541533205;1.03604831573822;0.959995376889722;1.01433166336504;0.971156534751204;0.800402179560782;1.03601462089749;1.1026297349897;0.992652136918042;0.759622600696253;0.992823449221465;0.896788470951…
243561713;2;46;WT;G2;0.60631011824131;1.2816653060132;1.11299501295697;2.57544132378992;1.60265654752159;1.63587073118405;0.97832953109123;1.05135803006237;0.911589286613694;0.886273287918351;4.40003800967764;0.959226346053319;0.916027895374395;0.910882077230431;0.90049470367553;1.06757805360278;1.05977999265999;1.12808031211717;0.970808702407309;0.677897035061449;0.980117532233331;1.046756326429…
243598325;1;33;BRCA1;G1;0.804311808521112;1.75326768099743;1.1050146045877;0.825196248228784;1.55577845687049;0.949929556283738;0.947686552626113;0.793170301008267;1.06272420313699;0.945150249673997;0.973350416399744;1.08405339793117;1.02249988551214;1.06091131902837;0.899440837411507;0.902505143201691;0.986917039265914;1.02204629449884;0.982351332684736;1.57168239478627;1.05569347352033;1.077968…
243598325;2;33;BRCA1;G1;0.338497640225623;1.71342095049452;1.18474886926368;0.062819594210824;0.624138739508726;1.63032200183332;0.941417561190544;0.96518364130615;1.02271321645792;0.860764443877613;0.505046145630313;0.975846691796981;3.72172148213698;1.03768025511271;0.649640692028457;1.12827739297079;1.01488302728973;1.05459668563123;1.30613374781898;1.60698812705738;0.945187999607958;0.7869218…
243598333;1;41;BRCA1;G2;0.23051934311939;1.35297503244445;1.32263690159588;0.973424894235844;3.47484275304844;0.976924754987113;1.01656888358471;0.866001100317886;0.959189779098606;0.941713616849061;0.011949738956357;0.916356737832494;1.11269662341496;0.939417982401059;0.815034769232677;1.01747363878279;0.913744543227685;0.977314049337928;0.99141766828444;1.11610095571889;0.938080371872664;0.9727…
243598333;2;41;BRCA1;G2;1.10763124948808;0.581252930145335;0.866333353534223;0.196368665426407;1.54841658754325;1.04884175786128;0.964590095569983;0.904835582810236;0.982643271220901;1.17404056259271;0.727547070666212;0.910883364723418;3.62474382631652;1.07462249407272;1.22182784867293;0.852292170114806;0.945660998683267;1.03837690994911;0.953148675437946;0.719244863760264;0.949138170327524;0.962…
243598477;1;26;BRCA1;G1;1.09255464480874;0.06122626341633;0.894020640736648;2.60339085679685;2.87896316758715;0.171029806066479;2.51835947224297;1.05727115716753;0.342397336293008;0.439961601314359;0.431189469183969;0.959474352438208;0.026038967405768;1.00061903018604;1.19494551313478;1.03054656030329;1.41120887227056;1.01058578032182;1.08999730566694;0.766268425056752;1.10842157197839;1.09564194…
243598477;2;26;BRCA1;G1;0.956402199528672;0.051086711901378;1.18021707609573;0.918735224586288;0.830976538993178;0.297593720663173;2.55133514208196;1.18480300187617;2.59055302781556;1.00586402066662;1.07058524460513;1.20020097070468;0.852299840409563;1.2155414030414;1.17433076098016;0.877395540123717;0.997214685261571;1.07035818194781;1.09401266676095;0.397028326810818;1.03917630431729;1.20357534…
243599793;1;32;BRCA1;G1;0.63314606741573;0.987886944818304;0.838697558581312;4.75838725734196;0.293118202742074;0.635783279011546;1.71452289409297;0.92713058394223;1.6966728348028;0.726309322083645;1.60199591916963;1.04824599815112;2.007866273353;1.46835290275865;1.0635847429103;1.34805095014333;1.11752502414322;1.04844203472241;1.15529388821364;1.01385795348058;1.15152754731645;1.14442940510795;…
243599793;2;32;BRCA1;G1;0.266946610677864;0.887496068694883;0.815768968002846;0.705896691559377;0.177240416387772;0.776913501261694;0.578553964373035;0.734784507862551;0.560031808359401;0.443441399058042;4.86934847994632;0.556008208336976;0.900823206585653;1.02733827496358;0.610056929039011;1.28661315783623;0.895676555953184;0.955710609003952;0.811363306678343;0.630335378985813;1.02465451327695;0…
243599943;1;63;BRCA1;G3;3.14182939362795;8.10281942181646;1.52763854328003;1.17047433664584;1.43190350261399;0.903467787112496;0.660786078607861;0.853871260537005;0.53758153810556;1.10785529678353;1.00348213445431;0.945121133037308;4.04535729567822;0.915489817726151;0.951082676276518;0.962077040718792;0.927308791766554;0.971129502559951;1.03947688744038;0.640910690250914;0.934127606822041;1.16580…
243599943;2;63;BRCA1;G3;1.13670342203589;0.518492627008993;1.14307887062793;1.21836414878401;0.432550792035605;1.09287545816357;1.04151506175028;1.13239763011716;2.17205256439861;1.12578319352358;0.011113918987682;1.02002053557574;1.0753993715224;1.0328106118673;1.08387251059756;0.891891203651798;1.09837525388104;1.01894638342624;0.978635031286548;1.1062824448641;0.92429082608909;1.32821103857424…
243606930;1;37;BRCA1;G2;1.76260990282277;1.44145644786704;0.822650511617935;0.699775449101796;4.92763972043511;0.884801832226415;0.800058710833694;3.13192116905751;2.36416088765603;0.804775439825563;1.61837196864828;1.00539680384496;0.74503275695414;1.0028623977603;0.752486699283704;0.997351487090952;1.10114272226156;0.874848559508905;0.874018105702426;0.449543557376579;1.16968137563462;0.7394533…
243606930;2;37;BRCA1;G2;2.12413358538122;0.588684926954758;0.743292447232649;1.52752559397334;0.623953307166243;1.64557300172186;0.528462147190715;0.677804081282453;0.173674891896792;1.71472744094124;0.521828727888461;1.08935805885236;0.339559079658997;1.07455414311147;0.672054532238624;1.11807174887892;0.35243748662895;0.91515016856759;0.934158960192415;0.473191327018152;1.01234784388927;0.65634…
243606938;1;64;BRCA1;G3;3.84069886947585;0.58643001305948;1.82737456890363;0.959532834750538;1.47482439511496;0.069283140669828;0.405010501050105;0.908124823437523;0.619686199516131;0.813460008154088;0.881769509886961;0.864843628744374;5.6140350877193;0.834085440386227;0.996548620734829;1.04260657618046;0.881839077211136;0.98978610682722;0.899609346440094;1.07958150578984;1.00595714031207;1.02632…
243606938;2;64;BRCA1;G3;0.797782475136139;2.01620162016202;1.47340942560081;1.12476387908965;0.874657554004811;0.878550945296983;0.919997747281125;0.956409226670999;1.149499545915;0.776250137329162;0.889260808926081;1.03754623468552;0.935325208578325;1.07310231867131;1.46369312521479;0.979996940333836;1.02538882981944;0.926624270986206;0.908262113554508;1.30579978462129;0.969534124051304;1.346332…
243607764;1;41;WT;G2;0.756825543729755;1.03206399886826;1.30053883291894;1.84604813858583;0.254168204081288;1.12286610597748;0.448362847484991;3.4729263112917;2.16549237170596;0.614071120294541;0.765529505549537;0.948583818033171;1.54131309374894;0.930203945840421;0.59670143076727;0.93592530484649;0.555238464521132;0.615429931807631;0.76455351487596;1.12659349611234;1.1129418130346;0.773517662075…
243607764;2;41;WT;G2;1.25141776937618;1.22034557685297;0.009874779301454;1.95102245597038;0.129551708882423;2.08568233581132;2.33389258181664;0.628215330244734;0.478882162466563;1.22194462089184;6.41417236709608;0.580465844587982;7.31375469795582;0.636604499294391;1.0741406908526;0.303587443946188;1.87344267259092;1.01021365532457;0.839629664243351;0.524391315878011;0.107018389965718;1.7312528857…
243607815;1;46;WT;G2;0.577528089887641;1.07418256670097;1.00322268368915;0.471976107516177;0.641082926668606;0.425975658117092;0.529312931293129;0.853555237370721;0.818256369074557;0.947782360536896;0.97630526039617;0.955991120069323;12.0554792639385;1.02904437181824;0.962049079496474;2.20785413744741;0.934986820239085;0.87891002994117;1.02240449981823;0.776783094282062;0.95099814066664;0.7287704…
243607815;2;46;WT;G2;0.660970553222506;0.992959976982564;1.06698518190921;1.10230302547558;0.403828817098711;2.828635641972;1.04174788030591;1.15534666281438;1.19307898059896;1.24695848933708;41.6044143606045;1.23584803176538;0.883957355681898;1.40170707171976;0.82694911964169;1.13693263628941;0.943732753006305;1.11033003473474;1.0499691498584;1.16461317327872;1.24341681316611;0.730661627295949;3…
243607833;1;21;WT;G1;0.701500677557657;1.06642545521962;0.833809776431432;0.014017572086536;0.636828613955719;0.43080421923562;1.00427306560173;0.932040383798183;0.949885430394291;0.838320841946623;24.3265647896169;1.04209252984359;1.02571861254513;0.90359958474931;0.807011033480629;0.723885503624586;0.8847169782727;0.946212970443986;0.915983795638872;0.675926841618076;0.949100105468506;0.7277386…
243607833;2;21;WT;G1;1.12227494748662;1.00986286919831;0.734008065638257;1.00732317526417;0.440368882889854;0.991001477039585;0.918353144189252;0.953299092547288;1.00036746462185;0.904337876553779;1.32745985753036;0.670501605332963;1.05854742576936;0.986390839222188;0.999295813024275;0.82457158054984;0.969538111710445;0.941486617660789;0.959594656490801;0.760698674741996;0.884878138310847;0.79084…
243609023;1;29;BRCA1;G1;1.64953751284687;0.434880683841862;0.825808268540267;1.1426083393095;1.24039786356924;0.999334895357574;0.396309630963096;0.954673036909345;0.606418924666787;0.86285025114722;0.905030795453357;1.3059230948316;3.63620025673941;1.17635436926791;0.861708736554322;1.02320302045498;0.880266808982257;0.969240087682068;0.914374320339684;0.503523266817756;1.02077721038452;0.735353…
243609023;2;29;BRCA1;G1;0.762320813054669;1.91054719052672;1.11814886409281;1.33796620707662;1.06881715633029;1.15520271082441;1.06423696465129;0.996355915952025;0.901247303129036;2.9907575055178;48.6865174472925;0.692307452710006;0.822160111979054;0.692806595173335;0.654532841372415;1.65455376204824;1.023277534513;1.14110844890546;1.20522120913221;1.45912959572834;1.48452562429659;1.692202815177…
243788717;1;47;WT;G2;1.2567529935951;0.68791257516238;0.770121329946578;0.887835577152872;0.063650651065393;0.828047085890457;1.25455117294457;0.995714815939535;1.12708771929825;0.848558971813172;0.820382445905402;1.05542880643496;1.54831579101462;1.19800857472304;0.788174440504626;1.0648596162075;1.64330852001553;0.947484446042441;0.931739160319424;0.527372918904814;1.10391295097687;0.6924097893…
243788717;2;47;WT;G2;0.727113906359189;0.758798035577429;0.915607323582769;0.22735477518871;0.184303665223458;1.22739517744836;0.3508542348237;1.27619760479042;3.56980194603547;1.03826298708994;2.68085188060364;1.35314580023468;0.146046762840616;1.34221217696669;1.42429739602914;0.927678001817233;1.63281864178328;0.969497131520403;1.10654208632021;0.571529867500351;0.893128129029296;1.35895524705…
243798931;1;63;BRCA1;G3;0.644796104686549;1.23288106448842;1.41948957836509;1.07443987803261;0.992330168005844;0.983440529541858;0.61107672832126;0.933378000466092;0.622271550129486;1.53340180852971;1.02011445157192;0.989928365885018;0.355595086353004;1.31195269107347;1.20463246752367;1.06653239048099;0.494734647862341;1.00641331474496;0.899310024220488;1.3372889614689;0.952325973599144;0.7948144…
243798931;2;63;BRCA1;G3;1.59718622732321;0.4758444836909;1.41040425603523;1.98131618759455;0.180128398932702;0.39089766345761;0.730469088701986;0.274744536253401;2.32689150523008;0.899824139552717;1.37917210702635;1.02857105913312;0.184315903311607;1.26281357531358;1.19805631805316;0.930426884650318;0.566008126671676;0.866851756063619;0.936480571988343;0.834540817850995;0.982215525888894;1.286783…
243812569;1;31;BRCA1;G1;1.17524644030668;1.91633420994938;0.843629670550428;0.231148394561759;0.360334438595148;1.10327558567253;0.336837561747638;0.781306924000501;0.907468675207659;1.24916694995887;1.76278709313795;0.997919942463493;0.642104312213924;1.03987385551399;0.780373099293545;1.21856301605595;0.899521739130435;0.867965828215058;1.03595195347946;0.678510603751134;1.25549344411258;0.7725…
243812569;2;31;BRCA1;G1;1.20899893503727;2.46861746742487;1.07915778298662;0.279976975380446;1.36994681917428;0.210671029699922;0.390464872751232;1.08813284618388;0.877862356294834;1.1746906318181;0.997929849459591;0.952328987759959;1.31842491918895;0.920389157359106;0.81444330003624;1.23197587381484;0.720941821582013;0.88135595603861;0.83720065978127;0.220347440074859;1.2301737245889;0.959793222…
243812662;1;40;WT;G2;1.10484286450283;0.094392958099259;0.765455787684817;1.01739080127278;5.5523883146989;1.1066823961215;0.95042758812487;0.809606769537083;1.00624736027031;1.16609987890763;0.699088145896657;1.23230364609408;1.60346553715826;1.25588885004723;0.774736033570954;1.04314740847161;0.668081181981251;1.07471309946298;0.908907012966326;0.584091891477495;1.07439360806811;0.6052316015505…
243812662;2;40;WT;G2;0.419595314164004;0.385001320306311;0.51515260324949;1.00238640588087;0.660606757165692;1.04920893623917;1.28025320328035;0.563197542774053;2.00009397613006;1.70168905661456;1.09067611233939;1.10934485221954;1.96162209814869;1.04907351105706;0.498357185129527;1.14135080601419;0.487041161475925;0.865683136713289;0.994281625630964;0.182973867525929;1.11326436388019;0.4420656884…
243812685;1;42;WT;G2;1.93525179856115;0.260688696329288;0.854576443969159;3.01782604241369;0.80676317793061;1.18109857784497;2.8143669343922;1.15493309283056;0.937484900350822;0.977086281536076;0.940284883466702;0.959850143531358;10.9903872562483;0.933167305637609;1.27679468595701;0.807062582040074;1.0909811798512;1.18066442440863;1.15921026810121;0.660681758709316;0.762070286089286;1.05775814181…
243812685;2;42;WT;G2;1.98507326606287;1.16396115082344;0.752433103282895;1.03255545101339;0.345673348320529;1.09089362667272;1.1700395153945;1.00765653610835;1.08411147554514;1.51323485697867;1.05404463040446;1.23436771257638;0.991550732717334;1.32232917121708;1.22610388275078;1.13926258178039;1.29816591205406;1.1910158058494;1.13096821776919;0.827712788407869;1.01531744988399;0.734988874917274;4…
243847048;1;28;BRCA1;G1;4.31963001027749;0.273952273536745;1.17126210895352;1.54512857289212;1.72840102539893;0.757335606812493;1.38163816381638;0.984229967025578;1.24243826582869;1.0384492786302;0.989689535819975;1.00294259952675;2.50380830124091;0.94852358951099;1.02953507858748;0.396530300133818;0.780812772782037;1.08186886281938;1.03840548206439;0.598439111487879;0.932460807193433;1.063480990…
243847048;2;28;BRCA1;G1;0.420708476691519;2.02385368594663;1.05355384055778;1.05029400572032;0.721519887358049;2.79747806327165;0.993919591398281;0.969121033801386;1.15785884275308;0.835721437383861;0.872245467224547;1.08987907484757;0.939262230481248;1.15793342769466;1.35624403461857;1.05494787669774;1.02499265285667;1.01549850757053;0.931157943380959;1.14424355257465;0.991751233013713;0.8708423…
243854278;1;21;WT;G1;1.67065868263473;0.036469851867307;0.90875249173174;0.126919186581923;7.4120366805382;1.0498327309362;0.365267852860774;1.00155577788424;2.12250009784353;1.45106442916101;0.929858317299283;1.2716273100978;1.28240183088412;1.18230302549665;1.59185617922059;0.838613288780362;0.463642543431882;1.0910508922983;1.00205788929172;0.520154880373543;0.845464395478375;1.64329735910092;…
243854278;2;21;WT;G1;0.667190569744597;0.209708652407358;0.763677224058579;0.928263919701639;1.1302187030117;0.861857381527892;1.09155087009213;3.1627738888171;0.358710423142406;0.835802799895335;1.03527466147467;0.981555634256886;0.872687170689866;0.907057883349684;0.810256014875453;1.02090713343058;0.948082788025938;1.12570995966097;0.985827031546993;0.392706465524915;1.08327382804415;0.7127565…
243855899;1;19;WT;G1;1.07265425337715;2.03653079559694;1.07214956824267;1.10677466010992;0.535112402333541;1.52275129026194;0.92222914968107;0.060601198542206;1.38545332957905;1.75164864658533;1.90238330079108;0.963371106714609;1.21561069621778;1.2807309834956;0.652416610980826;0.890386953158302;1.37027169237342;1.16813975663805;0.964534751977674;0.304635497616221;0.850420461974539;0.637062386267…
243855899;2;19;WT;G1;0.516240681576145;3.2758699265856;1.09840645263267;0.641391550444303;0.499355662304092;0.459707154826797;0.176501041286725;0.615705636985095;0.772421138364189;1.04285455847143;1.00034600249826;0.960882814104057;0.780135174845724;0.945517969725094;0.745619338108021;1.29205267839708;0.982578963997157;0.733507973799454;0.901134975539162;0.27280004908954;1.36829450402815;0.646337…
243857238;1;21;WT;G1;1.59494535519126;0.512544977111991;1.04258927526277;2.98556867494197;1.08682427596736;0.854587448975032;3.12264935929439;1.24975185156906;0.346063540978795;1.08470191530435;1.58968857736526;0.887599404620288;0.34482419860302;1.2892934402769;1.42756486723803;0.99555879140881;1.54845523908818;1.07596160528089;1.09909858514587;0.654543474993308;0.908888199701571;1.30045761656045…
243857238;2;21;WT;G1;1.85192458758837;0.167211067661534;0.983151674410987;2.27488653555219;0.8814957226623;0.940983983348199;5.70155647579609;1.32124244319366;0.848371017842953;1.0756412440606;1.14587334764433;1.0238147954051;0.389009211178666;1.20313264478596;1.1588880891312;1.04883105118289;1.0656490866274;1.0465863336489;0.971004325393874;0.852243400738617;1.00879143431447;1.07940141828131;1.3…
243872325;1;29;BRCA1;G1;0.149636515486513;1.47142424662003;1.30961980808203;1.0291067603539;1.19437697196764;1.23588297554315;1.00017651541634;0.984806319297214;1.07574789673605;0.93939997919583;0.298145539889216;1.42442828162207;1.12035454332445;1.49520835423069;0.721760072255393;1.03971484896591;0.839706018802841;0.901772681072849;0.992739286888082;1.15588042658175;1.15613427104703;0.7903684617…
243872325;2;29;BRCA1;G1;0.669586218750728;1.81444934088707;1.03112437660342;0.823180187778158;0.737514390926118;1.30424537338595;1.0496265351502;1.0158147211642;1.01342381557346;0.952764959237468;1.30788413608448;0.837944815355883;0.920572080057561;0.706374885116766;1.13389073735201;1.10333575454267;1.06331965309611;1.07070785331384;1.1766597639119;1.01897646659858;0.946877930791015;1.20115628709…
243877468;1;40;BRCA1;G2;1.07650695517774;1.64773506348181;0.887601821406037;1.12290419161677;0.973390111961206;1.16258468269381;0.832991190915469;0.643115699155383;0.967942189242931;1.24842599280329;2.47547943012646;0.955667744187835;0.159287273162127;0.932892382413088;1.04753260234001;1.15485917192402;1.19849864288484;0.705646242602778;1.04521170470968;0.48629536675672;1.10266545006614;0.9868524…
243877468;2;40;BRCA1;G2;0.780651340996169;1.95054220097449;0.807845713288109;1.00596656852207;0.185700497527125;0.91140674758144;1.96463682627805;0.606749889969191;0.086119972381125;1.55652632724357;0.810908289418318;0.858536906131843;1.04362120118675;0.849070578833497;0.685545447786183;1.26269361672571;0.231669684378033;0.927474994293238;0.909827936335598;0.381990708413283;1.20194453255541;0.621…
243877471;1;33;BRCA1;G1;0.278722308088614;2.0777434501027;0.786847221959194;1.11212574850299;2.95733452867287;0.852926041043894;0.894239014629837;2.35978906913349;1.53377952374024;1.3063911058613;0.565090443412838;1.01548618468641;1.22807856737122;0.967861707566462;1.29372699161926;0.949270865653118;0.842884291668709;0.984383811967878;0.976825986088479;0.311131323276126;0.963430439797537;1.111495…
243877471;2;33;BRCA1;G1;1.06111833550065;0.861850208177323;0.981846197144288;1.1543364883137;0.202078705491072;0.131914796314737;1.42198704603285;1.3098688428008;0.076642378000563;1.85681776968559;0.728304646642756;0.847706661447119;0.32587771564763;0.817071982223724;0.611513388979407;1.02977578475336;0.773098812514921;1.12405556028016;0.889714911990347;0.527551194825582;0.976183105125437;0.55393…
243877536;1;45;BRCA1;G2;0.700246610246423;1.3604306723716;1.19928832450814;0.690090222330218;1.38025724959818;1.42893099681816;0.913482179724085;0.976025014705656;0.747605368309861;0.860131225318671;43.5732301768612;0.456970026691758;1.0727366883268;0.342660436418991;0.924700645149662;0.732934058239542;0.425931429832997;1.0175043538982;1.03256607700529;1.20003136020645;0.899266164617198;0.9217543…
243877536;2;45;BRCA1;G2;0.685334530726576;1.02872323800594;1.37914546994455;0.044182414774359;2.31115610924193;1.85823435336337;0.919084255845927;0.939506552322538;1.05169776980661;0.94667354487718;0.868985756821177;0.978408687190102;1.00010479353666;0.892623369383651;1.19625836161107;1.02839843260767;0.90726603429967;1.06381754964089;0.910352810248426;1.22013935363489;1.00354997535588;1.39590394…
243877546;1;45;BRCA1;G2;0.338118703985738;0.601995205337348;1.10032027140372;1.05630508664582;1.204074759413;0.840737419273294;1.07777470117345;0.923032637034139;1.0701147172956;1.25666164785151;0.064616039751528;1.02391635219503;0.978831403682938;0.98291526915639;0.8609502512107;1.18073144066227;0.89827289329283;0.94165038273354;0.992285454108031;0.780885253122593;1.08040914408489;0.915155274643…
243877546;2;45;BRCA1;G2;0.948679881887943;0.49622628044384;0.896734722894087;1.31859746171124;1.1379842389094;0.939762306652058;0.963949500359895;0.875132283352214;1.18442406524231;1.26940161796399;0.942989048741032;1.56996735782767;0.801953031544523;1.71740509627604;0.809893022691236;1.07562292985542;0.982018554807813;0.891086369943982;0.985208174426188;0.611310093375986;1.1741879095374;0.814696…
243877556;1;29;BRCA1;G1;0.446951835634894;1.06146837257388;0.880603672856025;2.94492279228634;0.052529702904629;1.25948139868944;3.38475619903478;0.939378238341969;1.41415733879868;1.0284561993504;1.05380200060264;1.15877635451265;0.058760668120801;1.16433514684727;0.987436719244792;1.01345081819817;1.43873418769798;0.700104753754161;1.01223899801979;0.645244774196083;1.02164410523503;0.878452054…
243877556;2;29;BRCA1;G1;2.56441476826394;0.589626991027378;1.12045557737491;3.00468986384266;1.20516991310478;1.25329770229008;5.92831643581322;0.925594864947884;0.972585422235065;1.14725558307821;2.60536003464769;0.991155307343761;0.093938365994312;0.898185693317159;0.81768392651117;0.978136650290931;1.02411385943182;1.01042429492191;0.939143141220582;0.665342753065396;1.03720721317685;0.9891116…
243878137;1;36;BRCA1;G2;0.659969088098918;0.401563098040931;1.01019328855514;1.71796407185629;1.31045548548783;0.75957316834737;0.479900215679651;2.92416320328909;16.9990785198118;0.685811351610797;0.906182167440371;1.05416360322007;0.786211844898203;0.994165388548057;0.827697838399952;1.13817354431689;0.841470337340054;0.977759089629165;0.878169558241813;0.402753401996943;1.12396423357401;0.8524…
243878137;2;36;BRCA1;G2;1.61443433029909;0.192627313709888;1.16624436941585;1.50903032644389;1.34035681731103;1.10521348488251;1.72602937774694;0.62429316601351;0.057394027996899;1.50243302659416;0.796326166670006;1.09583741110459;0.292304519204327;1.0728398510847;0.661232710385421;1.03948430493274;0.252023423623003;1.08910292911918;0.931491966887916;0.674316205191312;1.07111726928141;0.639643726…
243878142;1;51;BRCA1;G3;0.988150437918599;0.383189608902566;1.53015657253786;0.847625108475557;0.879313604991964;1.04818257908234;0.705407425432803;0.195470383275261;3.84795156975926;1.42453691498659;2.268433342056;0.890396233084422;0.94720831728918;0.958222076772605;1.05832017998725;1.24022355188582;0.715623459207766;1.06634794849626;0.95966872311438;0.556313040325562;1.22636065626288;1.13628377…
243878142;2;51;BRCA1;G3;0.660543130990415;0.516220085660901;1.43702783841024;0.940663636690691;0.242863914693115;1.10885219417957;1.0240731371557;0.553342498279627;0.972778247658428;1.73936953794575;0.992358622792768;0.802423355110053;1.24419629738466;0.787429193202547;0.556450996159622;1.11223449263414;1.03448402761825;0.957380042177359;1.04876762316808;0.426105983246278;1.24410910390397;0.86543…
243878165;1;49;BRCA1;G2;0.89394073268057;1.29715181184334;1.16201318948952;0.811830816643208;1.53390084395323;0.986396711571238;1.00049347069225;1.04017180011835;0.744967174496609;0.996154133413546;3.96851580489847;0.429562942824497;0.972380080585812;0.37437399575703;0.814611733252325;0.860216862401241;0.988404267606514;1.04424900483326;1.04309393090455;0.961014205242213;0.852478964958568;0.77774…
243878165;2;49;BRCA1;G2;1.45813512243355;1.03837643902693;0.834219373787441;0.990903616558988;0.432813544688197;0.878433380357952;0.978423133782504;0.905999855159543;0.978487179419774;0.858993956192056;0.95296125835622;0.840664112344182;1.0659037175758;0.840722530795322;0.966225091796202;1.01582670248024;1.05920362748555;1.00538596792769;0.967496967336894;0.772840703378254;1.02812550677472;0.8278…
243878209;1;65;BRCA1;G3;3.56993304930006;3.45388750107561;0.774272670955267;1.11730522780503;3.73695323561134;0.3687689163658;0.90479639918419;1.11451137228705;0.512874583795782;0.763392869222049;1.00594473220453;1.04581532680431;0.791562197974591;1.50145318597628;1.00606226233749;1.14204085206997;1.31911263187923;1.0470381908289;1.08924233425653;0.639212846835951;1.07615232644107;0.7501452105243…
243878209;2;65;BRCA1;G3;1.04368752313958;1.42371021531966;0.993664560659259;0.23666055922887;0.082796928340921;1.06103196506765;0.464835362955436;2.21564214090866;2.07647840736962;1.0726452575089;2.32168333288731;1.24209383367706;0.221465524800514;1.17633061383061;0.879091919613175;1.10516441196801;1.46365960707834;1.18826397339364;0.966862953322859;0.646588710026173;1.0808526805657;1.11255748694…
243879400;1;24;WT;G1;0.51566746646402;1.23234411925105;1.05373494441494;0.257160234423851;0.741797340171999;0.961368910937289;1.08346800172974;0.851232392032202;1.0634031769996;0.528276071696801;0.028639521956198;0.598395781953125;0.593737179027687;0.968432744104455;0.989940479465543;1.18036695805057;0.887349291145985;1.0618426081306;0.947234724699184;0.96897193137048;1.06527387432347;1.033853137…
243879400;2;24;WT;G1;1.26323851298368;0.600050939677087;0.672413237239887;0.979397761798475;0.937285468675457;0.996406961019476;0.954206700051067;0.976509107614399;0.87353247557008;1.05444987117223;0.999385900917019;0.763780237227051;1.04258430059924;0.752447336409801;0.68060894560056;1.1704399150178;0.421283872224715;0.788341319968273;0.981797615550717;0.527053980089294;1.10572718674923;0.631109…
243879407;1;25;WT;G1;7.64065733414486;0.472197240203798;0.792768357033789;1.10192673118565;3.99210076255511;0.68201925580474;0.96814825233842;0.923852248893032;0.750129485756567;1.17770127373659;1.13133639728109;1.01170176942387;0.751726359727144;1.34022204429538;0.989280506874431;1.1133612102371;1.24573541035007;1.01197481689354;0.977882197291479;0.653679323821296;1.02210125912008;0.686864317757…
243879407;2;25;WT;G1;1.1169937060348;0.557144077271104;1.32038428131615;1.45966701186967;0.8090282790724;1.14921036359177;2.07231245800075;0.883459536204449;0.402547219388544;1.2754961061803;1.00948829796407;1.04216101576618;0.431181129979832;0.965201465201465;0.817643138038662;0.988479641881439;0.523090883277975;0.88725194800847;0.99812486855749;0.43114280133221;1.09753112230296;1.16069841764752…
243879464;1;22;WT;G1;0.610596945858399;0.761917085064147;0.452265227046903;1.94257110778443;2.36555112773197;0.186693259413057;0.663154316791298;0.828439915985163;9.94785020804438;1.01342192204872;1.62333667191301;0.973682042641268;0.555713672000859;0.974470676115927;0.470328604694339;1.13548614925842;0.870876549895169;0.627880615727915;0.950150398572367;0.136398651268166;1.26302267479538;0.43698…
243879464;2;22;WT;G1;2.22821846553966;0.675342969978452;0.558431881243953;0.874951709484257;0.616769726290263;0.497784638153071;1.28270298403886;0.772625097719961;0.086710152250977;2.02240711227672;0.29042018153766;0.953837624954003;3.71369969749748;0.896551948178516;0.392047088553138;1.11760089686099;0.335451342678582;0.968367464622549;0.769327789482809;0.315761284117498;1.09358847806476;0.36326…
243885819;1;51;BRCA1;G3;0.355759070095104;3.26096987626789;0.726115448054303;1.04740409728408;4.95560225254451;1.21586335316795;0.796930602848784;0.472136333889661;1.11310711909514;0.927803765766238;0.91273832429596;1.07964839701959;1.02505420380631;0.965072630424151;0.853281317039312;0.941074412029302;0.65926882437067;0.958427044503705;0.978499947926024;0.376350738092764;1.05120435742746;0.88744…
243885819;2;51;BRCA1;G3;1.33673870333988;2.14729657875513;0.774167740120337;0.706208252887071;1.1819003288886;0.79970408223216;0.54688143450483;2.40375460237217;0.190781149935178;1.26965823084041;0.475946961922132;0.867752553233404;2.04006861904178;0.86658696796242;0.779072742834775;1.16725706744461;0.850642031603154;0.942101835552883;1.01755825744674;0.426892378476262;1.15038009972402;0.76244060…
243887721;1;37;WT;G2;0.237426917858087;1.36876756314041;1.18484481539849;1.11134500162169;2.53313840507559;0.865354174315516;0.997222564367214;1.03484930154089;1.08487829283087;1.39206901879871;0.025070003391853;1.01420817527213;0.975671670055695;1.07227995270867;0.791865161685177;1.23183232814119;0.836003346246931;0.929871220261387;0.951462413611609;0.712065360480468;1.1001170378703;0.8748729848…
243887721;2;37;WT;G2;0.612263756458809;1.17695365301998;1.33643247376464;4.33923593616682;5.34228559540936;1.33506075592012;0.993776964616611;1.22179530190111;1.0497270356467;1.19838717238407;0.040245445099166;1.01308840730118;453.287669950757;1.14328309612631;1.14720996980375;1.15561180429321;1.123551469152;1.14307725807584;1.14845553941493;0.834995879146155;1.05679290721798;1.31739785612353;1.0…
245788599;1;46;BRCA1;G2;5.95090909090909;2.17744051819888;1.04276215915556;0.727065897456732;0.432780631234333;0.728208272016624;0.55707294461629;1.17623577758474;1.37906565695833;0.57126884571799;0.671061860516173;1.23162996089291;0.17877433945612;1.23537262362813;1.21427063033396;0.44875111831129;1.62890797408262;0.980472857801601;1.17271198818766;0.944018316675549;1.03702171350926;0.9054426987…
245788599;2;46;BRCA1;G2;0.520041109969168;3.5270193865986;1.61837167323554;3.55018334917832;0.246059941285436;1.1182937978186;3.77283603096411;0.567271776401927;1.72272720605133;0.996178179945624;0.430378224634271;0.922465714689665;2.35061240444753;0.916719211700852;0.637116021026223;1.0669962805044;0.692008271298925;1.15597610630515;1.11421317229582;0.616276781149118;1.07164751806141;0.712617395…
245789081;1;28;WT;G1;0.98266671671708;1.30021768246385;1.04023836964091;0.98247249312134;1.14636258543506;1.10143895141758;0.989358787421932;0.961955002570073;1.06330606504078;0.909472325241301;1.037710869101;1.05121635795951;1.07851857923058;0.949393868927335;0.812250754662614;0.997196316181866;0.91754855559281;0.992879783129526;0.931955063952434;1.0366338218882;1.03474730822919;0.88509708997978…
245789081;2;28;WT;G1;1.50744099471056;1.85846705657196;1.42275088020336;11.7124170107224;1.62303062215833;1.07427398435824;0.887739468013903;1.05165360463208;0.788065399538442;0.944927144313363;24.8596377910024;0.455953963725766;2.05316736364253;1.39463180646885;1.36258110571738;1.73532793542336;1.259078413229;1.00881251911386;1.14191587649171;1.65541415713756;1.39123649706236;1.51771172575727;6.…
245820969;1;46;WT;G2;7.05964505226484;0.749440333655338;0.992521345559622;0.144898179562639;0.788828396522079;0.62329761019033;0.961573446065785;1.05926695107492;1.06530584587534;1.74111751828769;0.426564168268204;1.06286103910038;1.94572443901684;1.03865363882771;2.08304272521814;0.955955739017148;1.62363493705117;1.18460257685331;1.18472892037795;0.784352296025235;0.855120069673516;1.6556006927…
245820969;2;46;WT;G2;2.41340390008083;0.72391694214323;1.19533874773201;13.8527686424111;1.16633245482189;1.48719239539222;1.01764285215142;1.24758675943272;1.02931966500124;0.712790749954125;2.29086345953331;0.993656614029951;1.06292178259869;1.06819046727585;2.14650740120079;1.14455397916601;1.51578275907517;1.20292847974978;1.20938103468602;0.743713881999278;0.875976300314756;1.9678697980175;1…
247658896;1;44;BRCA1;G2;1.04606741573034;2.00493226736442;1.23564878510454;2.66321553011448;0.481838691792966;4.69419627512918;1.4984098409841;0.708619557170148;1.00855108019913;1.02076502494114;0.493419038873584;1.25524254366759;14.9233726998077;1.15732826346553;0.802208496761244;2.23321178120617;0.574283417454079;0.774591929586055;0.879643146975047;0.648222254284588;1.04833424337063;0.734373266…
247658896;2;44;BRCA1;G2;0.505468142485155;1.88451388359996;1.11544487405302;1.0394648767931;0.91137557972676;1.25697437060558;1.15066719023268;0.928222203889366;1.11246786449266;1.17444095864705;0.07370990237099;1.1195159457504;1.09269000479852;1.21860516730504;0.674637219520362;1.27419850112544;0.901557704590408;1.00431161421684;0.971235523626907;0.818045303627989;1.23382029372476;0.714224424074…
300428598;1;27;WT;G1;1.29318181818182;1.05945409406888;1.09026070020144;0.778581295197855;0.207201155374783;1.15126314824874;1.30380367441902;0.92932649730699;1.34562295583304;0.083400187059988;1.72313407898581;1.02140598394551;0.680704947873573;1.65053313077677;1.18698671871386;1.05566167758783;2.66867980533934;1.16007844100731;1.26757991143268;1.10099233598114;0.971685465428098;1.30487282436512…
300428598;2;27;WT;G1;0.517985611510791;0.544402231983854;1.23201991753243;3.80469917153334;0.106129957396764;1.25753566497709;4.18076471968098;0.873786625214253;0.780155194922672;0.813681854571696;1.7488941870314;0.487890569772374;2.82075225851286;0.651131881854036;0.962698642766016;0.889345005896761;0.738363912894891;1.208012583637;1.15586651765397;0.820298543078092;0.852593489355623;0.866540066…
300428717;1;38;WT;G2;0.732459727931108;1.57613473421369;1.25459711988287;0.776250608242925;3.21601211651866;2.5120967954705;1.03912278371215;1.02043448817549;1.00914006385773;1.05499553315503;0.968599539459912;0.967607286370417;0.948294249298848;1.20655093396895;0.71794025660793;1.06816326529766;0.943874550193579;1.00752850038786;1.01281349468501;1.50730337745358;1.1763518612762;0.877495811895078…
300428717;2;38;WT;G2;0.74313266651032;1.14991925821743;1.04775721011145;3.97786676217539;1.66891093146079;1.03118600432976;0.983887697384582;0.98274242486366;0.861096551306485;0.708118628040809;0.863962507027522;0.707085373576978;1.12298257359682;1.0294818337154;0.799455724579589;1.03393481799718;1.01176532814724;0.935196893193137;0.915647747416243;1.27689990181661;0.879032363406531;1.05379965612…
300495332;1;55;WT;G3;1.05383822771767;1.70845787549573;0.963034797909143;1.09225299401198;0.652512759909942;0.757851571169378;0.912013096692046;2.11560977789695;0.841359910761919;1.05101737445893;0.88143428845846;1.05870366257907;0.140482525636043;1.00639059304703;0.739142156376578;1.00234426172993;0.883592089957348;0.953364634118601;0.863717246921093;1.1801839984428;1.02526372347686;0.7861332734…
300495332;2;55;WT;G3;1.48829648894668;1.54020199671849;1.02564861288578;1.83936159938188;0.138575685392734;0.30318612694729;0.249653018736988;2.3203149643453;0.127143259412983;1.42958775629371;0.810883242831667;1.12932080642004;0.316367219726831;1.07489295900931;0.488712743293862;1.03345291479821;0.469180691079592;1.01099898193502;0.85167631975624;1.1455755560876;1.00540675639959;0.39703517380726…
306778234;1;49;BRCA1;G2;0.801169590643275;0.87133491327035;0.965116472291123;0.860622958655302;0.102259877903552;0.874317784437588;1.07122770665285;0.062341682943618;3.33514035087719;1.0396694400265;1.16696252553455;0.965643578813712;0.103175184084554;0.817185121008071;0.718560035516403;0.184605510022712;0.728785868341629;0.852276967421743;0.910787888330591;0.726495248880706;1.14996451401496;0.67…
306778234;2;49;BRCA1;G2;1.35324947589099;0.799313729423477;1.16552818164975;1.27416311125697;0.135701194316305;1.22479832999767;0.189240276263177;0.825474051896208;0.76040300876406;1.04532146323831;0.915426153570545;1.35154668078876;0.244511812669872;1.29392646001252;0.925826255135807;1.00477506911284;1.44434412267536;0.847959997212228;1.01703094789754;0.995266649736001;1.00903062497299;1.2396968…
311544509;1;59;BRCA1;G3;1.07443583698215;0.715210108023691;0.955385045551769;0.476197253255533;0.125695556200506;1.5847767814566;0.998502246630055;1.18611398963731;1.12186662462557;0.911271886806309;0.526640602040778;1.04477738552794;0.370745560744243;1.10548375829549;1.23767928505749;0.947437511238986;1.44043160686189;1.03566400409351;1.09935233606819;0.930057832642996;0.851769352211312;1.055244…
311544509;2;59;BRCA1;G3;1.92172211350294;0.471701592821902;0.997139271948237;0.846037650772179;0.178588253944788;0.949251724485226;0.724603739648518;0.18125912028351;0.401218506060798;0.996415274237783;2.91747166045268;1.30021829270937;1.12410272492857;1.25058728415401;1.19761270367245;0.911483920420891;1.73586107801353;0.99984166096484;1.20824615479638;0.559233943389467;0.899138482770809;1.23876…
311617883;1;41;BRCA1;G2;0.732869654817105;0.822924713996892;0.72394559700471;1.16697230538922;0.930745015739769;0.869491968701493;0.966335784632175;3.31527908119945;12.4800426790824;0.487255161465872;0.942916599967985;1.04820066042353;0.66952674220455;0.961739519427403;0.594769405642481;0.868324887096218;1.22670182241179;0.80287396362401;0.855031831195003;1.08055925202077;1.00947256328361;0.66092…
311617883;2;41;BRCA1;G2;1.63003901170351;0.174827765536226;0.81746595342042;1.32721653467259;1.14728642579038;1.03584331982619;1.75563844552394;3.01092957683242;0.08590010144922;1.06753225424565;0.548568364078236;0.982155672995368;0.91220551837932;0.916771162929707;0.398625119655042;1.04979820627803;0.395709308282873;1.01163955717731;0.871731594223901;1.00174619032684;1.16544274379877;0.392148777…
319102169;1;27;WT;G1;1.66472595681047;1.09632925015733;0.917554054935715;0.988660428474732;0.961424234220701;0.872056270546084;1.10264283943567;1.0413896186501;0.981701349639096;1.81666773459815;0.482297672432202;1.0860073445174;0.972077643033817;1.04977284694534;1.06666303337325;1.203705449695;1.00573084733294;0.98084719443349;1.02232892711165;0.75356072946485;1.06606170250224;0.983213223311656;…
319102169;2;27;WT;G1;3.16087254597943;1.18898740614837;0.948442281205973;10.0915782799407;1.26624126933671;0.704931544710632;0.981478085416073;1.16829364616355;0.805956173772247;2.08538893725841;0.013180653530653;0.513036859011085;1.15614048685083;0.444381311825296;1.55912962051777;0.899132288641456;1.44451801148573;0.952327098237942;1.10525355270359;0.763880885533237;0.680318890360938;1.28247492…
319102171;1;46;WT;G2;0.619841752891053;1.85277886412028;0.794958492890574;0.40516593751381;0.978755782809837;0.812556720752495;0.765257753709825;1.12103821952925;0.793451720310766;1.33236573279315;1.18947446134153;1.01333955795016;0.315591164399871;0.953674574604235;1.15664168170506;0.74775050900891;0.948225466337351;1.13162135728633;1.14640370771876;0.676565191016095;0.993489839519191;0.86570189…
319102171;2;46;WT;G2;0.352832284339134;0.904270949720939;0.764545034121781;1.27402214610053;0.045570332000903;1.01540222366178;1.3478602920689;0.343709448849187;0.665801106680268;1.07116642754745;0.557624089750795;0.975156016021389;0.267042742037627;0.842962592962593;0.430128622010773;1.1556235805273;0.860450007924577;0.862082903332777;0.879971968810973;0.30722178832929;1.18076595069771;0.4584145…
319168524;1;46;BRCA1;G2;0.837970118495621;0.781040265109099;1.29379519572859;0.951252531096326;1.33080032145221;1.79044751680284;0.674337759855385;1.35739173718268;0.352615092214557;1.0073635988603;1.03753094869059;1.02429824092941;2.20196380438968;1.03368563544541;0.868739927991148;1.11089183940891;1.18123332213553;1.08990663022052;0.945267073764014;0.438123333736341;1.12585049188697;0.919406564…
319168524;2;46;BRCA1;G2;1.52927308447937;0.833927440727225;1.55828052256195;0.872285313410642;0.326023003427735;0.897577976311915;0.140250144132908;1.72651467770998;0.401618219021883;1.39883035776791;0.639934552747788;0.969600526056222;1.03586161826574;1.00667260075497;1.22735103457857;1.31578338079693;0.915901262349609;1.32816214363563;1.03686669684499;0.915427634772267;1.13691508036171;1.268393…
330243003;1;67;WT;G3;1.37977528089888;2.83746338373842;0.989741180323272;4.95211548033848;0.958714481898748;2.2630008709232;1.34803171967843;1.25052247353903;1.81612734350298;1.05693602185113;1.12111713420275;1.0676673852663;1.19462003090322;0.992801669671887;1.27670299270995;0.552738126902503;0.969121815638722;1.11050050669329;1.37827517056009;1.08651588599465;1.00931835862044;1.03261810193712;1…
330243003;2;67;WT;G3;1.35139479867545;1.18552851248611;0.836926589191242;0.020658135372903;0.293702466315681;2.67804490814244;1.09302742926359;0.859363138171391;0.361247282781425;0.907999680408911;40.9075529070997;0.824221060939283;0.761088183621281;0.846905908681859;0.830416762583798;1.19452994876706;0.386879699551168;1.11082951847885;0.842871487168708;0.488242840604856;1.06703670004804;0.563074…
330248855;1;25;WT;G1;6.02158273381295;0.242575607732682;1.16482540042619;2.39831984427825;0.672463966770301;1.69167825389403;1.80931323887736;1.17374204835907;0.811161660672177;0.804519385693968;1.27568979841707;1.20717170242787;33.9799505630321;1.17495757651939;1.29769069040431;1.12083840828147;1.27868725265173;1.17451897414617;1.24831163506513;0.812346736144407;0.726549375080754;0.8997403402705…
330248855;2;25;WT;G1;0.340983369699084;1.32743874206811;1.03204905443771;0.902855889331754;0.564738492285016;1.58356873337595;1.03468217657871;1.15137284962567;1.08350021388097;1.25765876085685;37.2974320586727;0.97960545764157;1.04816752181548;1.08512391349816;0.695750545321519;1.03837305294242;0.371530250436658;0.977517993569899;0.985743579054273;0.592497377208916;1.10646604201929;0.62333594034…
330248883;1;44;WT;G2;1.48599726775956;3.94579333192109;0.683233259694752;2.63124432334242;0.574132830764827;0.338513211913212;7.62789395070949;1.29841105354059;0.437994820569737;1.25597434362593;1.33684790619319;1.00021106813546;0.561777765327133;1.0172130329151;1.30512349425926;1.11924413553432;0.878869556030219;1.10389650702135;1.10259412710741;0.555357137783622;1.15702905422341;0.9958901994322…
330248883;2;44;WT;G2;0.283228433913365;2.22122140026548;0.74190729537996;1.76989409984871;0.542258309983259;1.06189895958339;0.6272002080985;0.636313438080418;0.807636380693278;0.94327938707432;1.69673338843569;0.949985704220246;0.02083028868169;0.897116772116772;0.538709291340166;0.874675914457931;0.827711940806218;0.809101262248073;0.813146822620837;0.288120070649156;1.2289469050002;0.427643456…
330248894;1;36;WT;G2;0.405136510874595;0.243561926753949;0.64167565164322;2.00755809111352;0.086386415927969;0.721192464187342;0.544506668012041;3.25208018028216;2.50485436893204;0.748359613236807;0.745978374179834;0.988113636062735;0.108472226917746;0.979530089701018;0.621776044124965;0.987081547729955;0.592775494377666;0.087399170700756;0.970507891394763;0.32886304796729;1.07696525552164;0.5428…
330248894;2;36;WT;G2;1.17265280403277;0.428916729078699;0.915726611115914;1.08771972184663;0.661205016396579;0.190227314266251;2.0713268266948;2.66937278496662;0.044888386571672;1.0695151343391;1.26992110098354;0.97409316685331;1.52007516729306;0.960864540712746;0.714635025293249;1.15087443946188;0.725385549335593;0.964664355093908;1.07871398288628;0.591286274604374;1.0244483773326;0.693497175374…
